# Supplementary material for: N-glycosylation site occupancy in human prostaglandin H synthases expressed in Pichia pastoris
Source: Springerplus. 2014 Aug 15;3:436. doi: 10.1186/2193-1801-3-436 (PMC4147080; doi:10.1186/2193-1801-3-436)
Supplement: Supplementary file 1 — Additional file 1: Table S1: Complete list of the identified peptides of PGHS proteins. (XLSX 434 KB) [file 40064_2014_1146_MOESM1_ESM.xlsx]

## Sheet: N-sequon containing peptides
Sequence	Length	Modifications	Modified sequence	Deamidation (N) Probabilities	Deamidation (NQ) Probabilities	Deamidation 18O (N) Probabilities	Oxidation (M) Probabilities	Deamidation (N) Score Diffs	Deamidation (NQ) Score Diffs	Deamidation 18O (N) Score Diffs	Oxidation (M) Score Diffs	Acetyl (Protein N-term)	Deamidation (N)	Deamidation (NQ)	Deamidation 18O (N)	Oxidation (M)	Proteins	Leading Proteins	Leading Razor Protein	Fasta headers	Type	Raw file	MS/MS m/z	Charge	m/z	Mass	Resolution	Uncalibrated - Calibrated m/z [ppm]	Mass Error [ppm]	Uncalibrated Mass Error [ppm]	Max intensity m/z 0	Retention time	Retention length	Calibrated retention time	Calibrated retention time start	Calibrated retention time finish	Retention time calibration	Match time difference	Match q-value	Match score	Number of data points	Number of scans	Number of isotopic peaks	PIF	Fraction of total spectrum	Base peak fraction	PEP	MS/MS Count	MS/MS Scan Number
TGFYGENCSTPEFLTR	16	Unmodified	_TGFYGENCSTPEFLTR_									0	0	0	0	0	recombinant human COX-2/-1, c-term His6;recombinant human PGHS-2, without signal peptide, c-term hexaistidine tag	recombinant human COX-2/-1, c-term His6	recombinant human COX-2/-1, c-term His6	>recombinant human COX-2/-1, c-term His6;>recombinant human PGHS-2, without signal peptide, c-term hexaistidine tag	MULTI-MSMS	130207_20_Orbi1_SK_QC_G60_T98_B3_AspN_try	939.92	2	939.92	1877.83	43152.1	1.3364	0.30653	1.643	939.921	66.933	1.0015	66.933	66.601	67.603	0				122	25	9	0	0	0	6.6338e-18	2	6267
TGFYGENCSTPEFLTR	16	Deamidation 18O (N)	_TGFYGEN(de)CSTPEFLTR_			TGFYGEN(1)CSTPEFLTR				TGFYGEN(113.14)CSTPEFLTR		0	0	0	1	0	recombinant human COX-2/-1, c-term His6;recombinant human PGHS-2, without signal peptide, c-term hexaistidine tag	recombinant human COX-2/-1, c-term His6	recombinant human COX-2/-1, c-term His6	>recombinant human COX-2/-1, c-term His6;>recombinant human PGHS-2, without signal peptide, c-term hexaistidine tag	MULTI-MSMS	130207_20_Orbi1_SK_QC_G60_T98_B3_AspN_try	941.42	2	941.414	1880.81	43660	1.4283	-0.37158	1.0567	941.414	67.492	1.0623	67.492	67.189	68.251	0				83	26	8	0	0	0	0.00095987	1	6369
TGFYGENCSTPEFLTR	16	Deamidation 18O (N)	_TGFYGEN(de)CSTPEFLTR_			TGFYGEN(1)CSTPEFLTR				TGFYGEN(77.73)CSTPEFLTR		0	0	0	1	0	recombinant human COX-2/-1, c-term His6;recombinant human PGHS-2, without signal peptide, c-term hexaistidine tag	recombinant human COX-2/-1, c-term His6	recombinant human COX-2/-1, c-term His6	>recombinant human COX-2/-1, c-term His6;>recombinant human PGHS-2, without signal peptide, c-term hexaistidine tag	MULTI-MSMS	130207_20_Orbi1_SK_QC_G60_T98_B3_AspN_try	627.95	3	627.945	1880.81	53074.6	0.46079	-0.52258	-0.061788	627.945	67.504	0.9362	67.504	67.189	68.125	0				57	23	6	0	0	0	0.0008223	1	6372
TGFYGENCSTPEFLTR	16	Deamidation (N)	_TGFYGEN(de)CSTPEFLTR_	TGFYGEN(1)CSTPEFLTR				TGFYGEN(171.78)CSTPEFLTR				0	1	0	0	0	recombinant human COX-2/-1, c-term His6;recombinant human PGHS-2, without signal peptide, c-term hexaistidine tag	recombinant human COX-2/-1, c-term His6	recombinant human COX-2/-1, c-term His6	>recombinant human COX-2/-1, c-term His6;>recombinant human PGHS-2, without signal peptide, c-term hexaistidine tag	MULTI-MSMS	130207_20_Orbi1_SK_QC_G60_T98_B3_AspN_try	940.41	2	940.412	1878.81	44491.3	1.4834	-0.97949	0.50392	940.411	67.823	0.92568	67.823	67.495	68.42	7.6294e-06				60	20	4	0	0	0	4.2263e-09	2	6417
GFWNVVNATFIR	12	Deamidation (N)	_GFWNVVN(de)ATFIR_	GFWNVVN(1)ATFIR				GFWN(-34.38)VVN(34.38)ATFIR				0	1	0	0	0	recombinant human COX-2/-1, c-term His6	recombinant human COX-2/-1, c-term His6	recombinant human COX-2/-1, c-term His6	>recombinant human COX-2/-1, c-term His6	MULTI-MSMS	130207_20_Orbi1_SK_QC_G60_T98_B3_AspN_try	712.87	2	712.87	1423.72	50313.1	0.89248	0.052274	0.94476	713.371	76.781	0.42635	76.781	76.533	76.959	0				15	9	2	0	0	0	0.026942	1	7713
GFWNVVNATFIR	12	Unmodified	_GFWNVVNATFIR_									0	0	0	0	0	recombinant human COX-2/-1, c-term His6	recombinant human COX-2/-1, c-term His6	recombinant human COX-2/-1, c-term His6	>recombinant human COX-2/-1, c-term His6	MULTI-MSMS	130207_20_Orbi1_SK_QC_G60_T98_B3_AspN_try	712.38	2	712.378	1422.74	49788.5	1.0982	-0.18543	0.91273	712.378	80.353	0.68424	80.353	80.112	80.796	0				62	15	7	0	0	0	3.2188e-07	1	8195
GFWNVVNATFIR	12	Unmodified	_GFWNVVNATFIR_									0	0	0	0	0	recombinant human COX-2/-1, c-term His6	recombinant human COX-2/-1, c-term His6	recombinant human COX-2/-1, c-term His6	>recombinant human COX-2/-1, c-term His6	MULTI-MSMS	130207_20_Orbi1_SK_QC_G60_T98_B3_AspN_try	475.25	3	475.254	1422.74	60350.3	0.19693	-0.72073	-0.52379	475.254	80.358	0.42407	80.358	80.112	80.536	0				33	9	5	0	0	0	5.3284e-05	2	8205
DYISWESFSNVSYYTR	16	Deamidation 18O (N)	_DYISWESFSN(de)VSYYTR_			DYISWESFSN(1)VSYYTR				DYISWESFSN(133.87)VSYYTR		0	0	0	1	0	recombinant human COX-2/-1, c-term His6;recombinant human PGHS-1, without signal peptide, c-term hexaistidine tag	recombinant human COX-2/-1, c-term His6	recombinant human COX-2/-1, c-term His6	>recombinant human COX-2/-1, c-term His6;>recombinant human PGHS-1, without signal peptide, c-term hexaistidine tag	MULTI-MSMS	130207_20_Orbi1_SK_QC_G60_T98_B3_AspN_try	1011.45	2	1010.45	2018.88	42468.8	1.7678	-0.35895	1.4088	1011.45	77.785	0.89458	77.785	77.512	78.406	0				77	20	7	0	0	0	0.00010544	1	7833
VGSQEYSYEQFLFNTSMLV	19	Oxidation (M),Deamidation 18O (N)	_VGSQEYSYEQFLFN(de)TSM(ox)LV_			VGSQEYSYEQFLFN(1)TSMLV	VGSQEYSYEQFLFNTSM(1)LV			VGSQEYSYEQFLFN(63.61)TSMLV	VGSQEYSYEQFLFNTSM(63.61)LV	0	0	0	1	1	recombinant human COX-2/-1, c-term His6;recombinant human PGHS-1, without signal peptide, c-term hexaistidine tag	recombinant human COX-2/-1, c-term His6	recombinant human COX-2/-1, c-term His6	>recombinant human COX-2/-1, c-term His6;>recombinant human PGHS-1, without signal peptide, c-term hexaistidine tag	MULTI-MSMS	130207_20_Orbi1_SK_QC_G60_T98_B3_AspN_try	754.35	3	754.345	2260.01	48556.2	1.1708	-0.091258	1.0795	754.679	86.831	0.37049	86.831	86.615	86.986	0				57	11	6	0	0	0	0.002448	2	9001
VGSQEYSYEQFLFNTSMLV	19	Oxidation (M),Deamidation 18O (N)	_VGSQEYSYEQFLFN(de)TSM(ox)LV_			VGSQEYSYEQFLFN(1)TSMLV	VGSQEYSYEQFLFNTSM(1)LV			VGSQEYSYEQFLFN(138.75)TSMLV	VGSQEYSYEQFLFNTSM(138.75)LV	0	0	0	1	1	recombinant human COX-2/-1, c-term His6;recombinant human PGHS-1, without signal peptide, c-term hexaistidine tag	recombinant human COX-2/-1, c-term His6	recombinant human COX-2/-1, c-term His6	>recombinant human COX-2/-1, c-term His6;>recombinant human PGHS-1, without signal peptide, c-term hexaistidine tag	MULTI-MSMS	130207_20_Orbi1_SK_QC_G60_T98_B3_AspN_try	1131.52	2	1131.01	2260.01	39964.8	1.9953	-0.1539	1.8414	1131.01	86.832	0.37049	86.832	86.615	86.986	0				58	11	7	0	0	0	6.9349e-07	2	9004
VGSQEYSYEQFLFNTSMLV	19	Oxidation (M),Deamidation 18O (N)	_VGSQEYSYEQFLFN(de)TSM(ox)LV_			VGSQEYSYEQFLFN(1)TSMLV	VGSQEYSYEQFLFNTSM(1)LV			VGSQEYSYEQFLFN(161.24)TSMLV	VGSQEYSYEQFLFNTSM(161.24)LV	0	0	0	1	1	recombinant human COX-2/-1, c-term His6;recombinant human PGHS-1, without signal peptide, c-term hexaistidine tag	recombinant human COX-2/-1, c-term His6	recombinant human COX-2/-1, c-term His6	>recombinant human COX-2/-1, c-term His6;>recombinant human PGHS-1, without signal peptide, c-term hexaistidine tag	MULTI-MSMS	130207_20_Orbi1_SK_QC_G60_T98_B3_AspN_try	754.68	3	754.345	2260.01	48738.6	1.1729	0.086269	1.2592	754.679	87.159	0.48877	87.159	86.986	87.475	0				79	18	7	0	0	0	9.3049e-10	2	9071
VGSQEYSYEQFLFNTSMLV	19	Oxidation (M),Deamidation 18O (N)	_VGSQEYSYEQFLFN(de)TSM(ox)LV_			VGSQEYSYEQFLFN(1)TSMLV	VGSQEYSYEQFLFNTSM(1)LV			VGSQEYSYEQFLFN(208.4)TSMLV	VGSQEYSYEQFLFNTSM(208.4)LV	0	0	0	1	1	recombinant human COX-2/-1, c-term His6;recombinant human PGHS-1, without signal peptide, c-term hexaistidine tag	recombinant human COX-2/-1, c-term His6	recombinant human COX-2/-1, c-term His6	>recombinant human COX-2/-1, c-term His6;>recombinant human PGHS-1, without signal peptide, c-term hexaistidine tag	MULTI-MSMS	130207_20_Orbi1_SK_QC_G60_T98_B3_AspN_try	1131.51	2	1131.01	2260.01	39964.8	1.9973	-0.01503	1.9822	1131.52	87.157	0.52479	87.157	86.97	87.495	0				79	20	6	0	0	0	3.9382e-20	2	9072
VGSQEYSYEQFLFNTSMLV	19	Deamidation 18O (N)	_VGSQEYSYEQFLFN(de)TSMLV_			VGSQEYSYEQFLFN(1)TSMLV				VGSQEYSYEQFLFN(90.72)TSMLV		0	0	0	1	0	recombinant human COX-2/-1, c-term His6;recombinant human PGHS-1, without signal peptide, c-term hexaistidine tag	recombinant human COX-2/-1, c-term His6	recombinant human COX-2/-1, c-term His6	>recombinant human COX-2/-1, c-term His6;>recombinant human PGHS-1, without signal peptide, c-term hexaistidine tag	MULTI-MSMS	130207_20_Orbi1_SK_QC_G60_T98_B3_AspN_try	1123.52	2	1123.02	2244.02	39499	1.9954	-0.15975	1.8356	1123.52	89.51	0.2513	89.51	89.41	89.661	0				37	12	5	0	0	0	0.0013005	2	9309
TGYSGPNCTIPGLWTWLR	18	Unmodified	_TGYSGPNCTIPGLWTWLR_									0	0	0	0	0	recombinant human PGHS-1, without signal peptide, c-term hexaistidine tag	recombinant human PGHS-1, without signal peptide, c-term hexaistidine tag	recombinant human PGHS-1, without signal peptide, c-term hexaistidine tag	>recombinant human PGHS-1, without signal peptide, c-term hexaistidine tag	MULTI-MSMS	130909_05_Orbi2_SK_CO_G60_T95_Kukk_COX1_aspn_try_gluc	1042.52	2	1042.01	2082.01	34039.7	0.64345	0.48838	1.1318	1042.01	66.761	0.27976	66.761	66.592	66.871	0				33	10	5	0	0	0	5.1943e-09	1	20302
TGYSGPNCTIPGLWTWLR	18	Deamidation 18O (N)	_TGYSGPN(de)CTIPGLWTWLR_			TGYSGPN(1)CTIPGLWTWLR				TGYSGPN(85.09)CTIPGLWTWLR		0	0	0	1	0	recombinant human PGHS-1, without signal peptide, c-term hexaistidine tag	recombinant human PGHS-1, without signal peptide, c-term hexaistidine tag	recombinant human PGHS-1, without signal peptide, c-term hexaistidine tag	>recombinant human PGHS-1, without signal peptide, c-term hexaistidine tag	MULTI-MSMS	130909_05_Orbi2_SK_CO_G60_T95_Kukk_COX1_aspn_try_gluc	1044.01	2	1043.51	2085	34151.8	0.59625	-1.2336	-0.63735	1043.51	68.288	0.54842	68.288	68.029	68.577	0				168	29	8	0	0	0	4.6191e-10	1	20766
TGYSGPNCTIPGLWTWLR	18	Unmodified	_TGYSGPNCTIPGLWTWLR_									0	0	0	0	0	recombinant human PGHS-1, without signal peptide, c-term hexaistidine tag	recombinant human PGHS-1, without signal peptide, c-term hexaistidine tag	recombinant human PGHS-1, without signal peptide, c-term hexaistidine tag	>recombinant human PGHS-1, without signal peptide, c-term hexaistidine tag	MULTI-MSMS	130904_13_Orbi1_SK_CO_G60_T98_COX1_aspn_try_gluc	1042.02	2	1042.01	2082.01	41061.5	0.54661	1.921	2.4676	1042.52	96.131	0.6496	96.131	95.761	96.411	0				47	15	5	0	0	0	3.5564e-09	1	15192
TGYSGPNCTIPGLWTWLR	18	Deamidation 18O (N)	_TGYSGPN(de)CTIPGLWTWLR_			TGYSGPN(1)CTIPGLWTWLR				TGYSGPN(152.59)CTIPGLWTWLR		0	0	0	1	0	recombinant human PGHS-1, without signal peptide, c-term hexaistidine tag	recombinant human PGHS-1, without signal peptide, c-term hexaistidine tag	recombinant human PGHS-1, without signal peptide, c-term hexaistidine tag	>recombinant human PGHS-1, without signal peptide, c-term hexaistidine tag	MULTI-MSMS	130904_13_Orbi1_SK_CO_G60_T98_COX1_aspn_try_gluc	1044.01	2	1043.51	2085	40878.2	0.43357	1.438	1.8716	1043.51	98.204	1.5055	98.204	97.756	99.261	0				184	37	8	0	0	0	1.1022e-32	2	15480
TGYSGPNCTIPGLWTWLR	18	Deamidation 18O (N)	_TGYSGPN(de)CTIPGLWTWLR_			TGYSGPN(1)CTIPGLWTWLR				TGYSGPN(70.78)CTIPGLWTWLR		0	0	0	1	0	recombinant human PGHS-1, without signal peptide, c-term hexaistidine tag	recombinant human PGHS-1, without signal peptide, c-term hexaistidine tag	recombinant human PGHS-1, without signal peptide, c-term hexaistidine tag	>recombinant human PGHS-1, without signal peptide, c-term hexaistidine tag	MULTI-MSMS	130904_13_Orbi1_SK_CO_G60_T98_COX1_aspn_try_gluc	696.34	3	696.008	2085	50436.6	-0.17414	0.76614	0.592	696.343	98.157	0.99914	98.157	97.797	98.796	0				103	23	7	0	0	0	0.00075377	1	15489
TGYSGPNCTIPGLWTWLR	18	Deamidation 18O (N)	_TGYSGPN(de)CTIPGLWTWLR_			TGYSGPN(1)CTIPGLWTWLR				TGYSGPN(63.44)CTIPGLWTWLR		0	0	0	1	0	recombinant human PGHS-1, without signal peptide, c-term hexaistidine tag	recombinant human PGHS-1, without signal peptide, c-term hexaistidine tag	recombinant human PGHS-1, without signal peptide, c-term hexaistidine tag	>recombinant human PGHS-1, without signal peptide, c-term hexaistidine tag	MULTI-MSMS	130904_14_Orbi1_SK_CO_G60_T98_COX1_aspn_try_gluc	1044.01	2	1043.51	2085	40223.8	2.6361	0.43453	3.0706	1044.01	98.641	1.1133	98.69	98.206	99.319	0.04953				93	24	6	0	0	0	0.012868	1	9824
TGYSGPNCTIPGLWTWLR	18	Deamidation 18O (N)	_TGYSGPN(de)CTIPGLWTWLR_			TGYSGPN(1)CTIPGLWTWLR				TGYSGPN(66.83)CTIPGLWTWLR		0	0	0	1	0	recombinant human PGHS-1, without signal peptide, c-term hexaistidine tag	recombinant human PGHS-1, without signal peptide, c-term hexaistidine tag	recombinant human PGHS-1, without signal peptide, c-term hexaistidine tag	>recombinant human PGHS-1, without signal peptide, c-term hexaistidine tag	MULTI-MSMS	130904_14_Orbi1_SK_CO_G60_T98_COX1_aspn_try_gluc	696.34	3	696.008	2085	50073.9	1.5485	-1.2848	0.26361	696.341	98.662	1.7327	98.712	98.073	99.806	0.04953				51	14	5	0	0	0	0.0011286	2	9844
TGYSGPNCTIPGLWTWLR	18	Deamidation (N)	_TGYSGPN(de)CTIPGLWTWLR_	TGYSGPN(1)CTIPGLWTWLR				TGYSGPN(100.69)CTIPGLWTWLR				0	1	0	0	0	recombinant human PGHS-1, without signal peptide, c-term hexaistidine tag	recombinant human PGHS-1, without signal peptide, c-term hexaistidine tag	recombinant human PGHS-1, without signal peptide, c-term hexaistidine tag	>recombinant human PGHS-1, without signal peptide, c-term hexaistidine tag	MULTI-MSMS	130904_13_Orbi1_SK_CO_G60_T98_COX1_aspn_try_gluc	1043.01	2	1042.51	2083	40126.9	0.45402	-2.2294	-1.7753	1042.5	99.837	0.72694	99.837	99.588	100.31	-7.6294e-06				61	17	5	0	0	0	3.1457e-07	1	15764
TGYSGPNCTIPGLWTWLR	18	Deamidation (N)	_TGYSGPN(de)CTIPGLWTWLR_									0	1	0	0	0	recombinant human PGHS-1, without signal peptide, c-term hexaistidine tag	recombinant human PGHS-1, without signal peptide, c-term hexaistidine tag	recombinant human PGHS-1, without signal peptide, c-term hexaistidine tag	>recombinant human PGHS-1, without signal peptide, c-term hexaistidine tag	MULTI-MATCH	130904_14_Orbi1_SK_CO_G60_T98_COX1_aspn_try_gluc		2	1042.51	2083	41072.7	2.6072	-1.8631	0.74407	1043	99.367	0.3129	99.417	99.23	99.543	0.04953	-0.21004	NaN	100.69	18	6	4	NaN	NaN	NaN	NaN	0
WFWEFVNATFIR	12	Deamidation (N)	_WFWEFVN(de)ATFIR_	WFWEFVN(1)ATFIR				WFWEFVN(107.97)ATFIR				0	1	0	0	0	recombinant human PGHS-1, without signal peptide, c-term hexaistidine tag	recombinant human PGHS-1, without signal peptide, c-term hexaistidine tag	recombinant human PGHS-1, without signal peptide, c-term hexaistidine tag	>recombinant human PGHS-1, without signal peptide, c-term hexaistidine tag	MULTI-MSMS	130909_05_Orbi2_SK_CO_G60_T95_Kukk_COX1_aspn_try_gluc	811.4	2	810.903	1619.79	38811.7	0.80828	0.29997	1.1082	810.903	72.315	0.77542	72.315	72.101	72.877	0				211	65	5	0	0	0	4.8177e-05	1	21999
WFWEFVNATFIR	12	Deamidation (N)	_WFWEFVN(de)ATFIR_	WFWEFVN(1)ATFIR				WFWEFVN(66.27)ATFIR				0	1	0	0	0	recombinant human PGHS-1, without signal peptide, c-term hexaistidine tag	recombinant human PGHS-1, without signal peptide, c-term hexaistidine tag	recombinant human PGHS-1, without signal peptide, c-term hexaistidine tag	>recombinant human PGHS-1, without signal peptide, c-term hexaistidine tag	MULTI-MSMS	130909_05_Orbi2_SK_CO_G60_T95_Kukk_COX1_aspn_try_gluc	540.94	3	540.938	1619.79	48536.3	0.79297	-0.02846	0.76451	540.937	72.283	0.21136	72.283	72.165	72.376	0				36	14	3	0	0	0	0.0035752	1	22025
WFWEFVNATFIR	12	Unmodified	_WFWEFVNATFIR_									0	0	0	0	0	recombinant human PGHS-1, without signal peptide, c-term hexaistidine tag	recombinant human PGHS-1, without signal peptide, c-term hexaistidine tag	recombinant human PGHS-1, without signal peptide, c-term hexaistidine tag	>recombinant human PGHS-1, without signal peptide, c-term hexaistidine tag	MULTI-MSMS	130904_14_Orbi1_SK_CO_G60_T98_COX1_aspn_try_gluc	810.91	2	810.411	1618.81	45484.8	1.6133	0.022968	1.6363	810.411	106.64	0.6185	106.79	106.47	107.09	0.14978				32	13	4	0	0	0	0.0056147	1	10944
SFSNVSYYTR	10	Unmodified	_SFSNVSYYTR_									0	0	0	0	0	recombinant human PGHS-1, without signal peptide, c-term hexaistidine tag;recombinant human COX-2/-1, c-term His6	recombinant human PGHS-1, without signal peptide, c-term hexaistidine tag;recombinant human COX-2/-1, c-term His6	recombinant human PGHS-1, without signal peptide, c-term hexaistidine tag	>recombinant human PGHS-1, without signal peptide, c-term hexaistidine tag;>recombinant human COX-2/-1, c-term His6	MULTI-MSMS	130909_05_Orbi2_SK_CO_G60_T95_Kukk_COX1_aspn_try_gluc	614.79	2	614.292	1226.57	45098.8	0.057917	2.0123	2.0702	614.295	39.44	0.223	39.44	39.331	39.554	0				19	8	3	0	0	0	3.9641e-06	1	10692
SFSNVSYYTR	10	Deamidation 18O (N)	_SFSN(de)VSYYTR_			SFSN(1)VSYYTR				SFSN(43.9)VSYYTR		0	0	0	1	0	recombinant human PGHS-1, without signal peptide, c-term hexaistidine tag;recombinant human COX-2/-1, c-term His6	recombinant human PGHS-1, without signal peptide, c-term hexaistidine tag;recombinant human COX-2/-1, c-term His6	recombinant human PGHS-1, without signal peptide, c-term hexaistidine tag	>recombinant human PGHS-1, without signal peptide, c-term hexaistidine tag;>recombinant human COX-2/-1, c-term His6	MULTI-MSMS	130909_05_Orbi2_SK_CO_G60_T95_Kukk_COX1_aspn_try_gluc	615.79	2	615.787	1229.56	44554.7	-0.045731	-0.041586	-0.087317	615.786	39.792	0.45292	39.792	39.495	39.948	0				31	11	4	0	0	0	0.01291	1	10819
TGFYGENCSTPEFLTR	16	Unmodified	_TGFYGENCSTPEFLTR_									0	0	0	0	0	recombinant human PGHS-2, without signal peptide, c-term hexaistidine tag;recombinant human COX-2/-1, c-term His6	recombinant human PGHS-2, without signal peptide, c-term hexaistidine tag;recombinant human COX-2/-1, c-term His6	recombinant human PGHS-2, without signal peptide, c-term hexaistidine tag	>recombinant human PGHS-2, without signal peptide, c-term hexaistidine tag;>recombinant human COX-2/-1, c-term His6	MULTI-MSMS	130909_02_Orbi2_SK_CO_G60_T95_Kukk_COX2_try	941.92	2	941.924	1881.83	35991	-0.95934	-1.2694	-2.2287	941.924	50.184	1.3059	50.184	49.669	50.975	0				178	49	9	0	0	0	9.3418e-43	2	14464
TGFYGENCSTPEFLTR	16	Unmodified	_TGFYGENCSTPEFLTR_									0	0	0	0	0	recombinant human PGHS-2, without signal peptide, c-term hexaistidine tag;recombinant human COX-2/-1, c-term His6	recombinant human PGHS-2, without signal peptide, c-term hexaistidine tag;recombinant human COX-2/-1, c-term His6	recombinant human PGHS-2, without signal peptide, c-term hexaistidine tag	>recombinant human PGHS-2, without signal peptide, c-term hexaistidine tag;>recombinant human COX-2/-1, c-term His6	MULTI-MSMS	130909_02_Orbi2_SK_CO_G60_T95_Kukk_COX2_try	628.29	3	628.285	1881.83	44289.8	-0.76889	-0.021985	-0.79088	628.285	50.178	0.60522	50.178	49.883	50.488	0				75	19	6	0	0	0	1.5588e-06	1	14355
TGFYGENCSTPEFLTR	16	Unmodified	_TGFYGENCSTPEFLTR_									0	0	0	0	0	recombinant human PGHS-2, without signal peptide, c-term hexaistidine tag;recombinant human COX-2/-1, c-term His6	recombinant human PGHS-2, without signal peptide, c-term hexaistidine tag;recombinant human COX-2/-1, c-term His6	recombinant human PGHS-2, without signal peptide, c-term hexaistidine tag	>recombinant human PGHS-2, without signal peptide, c-term hexaistidine tag;>recombinant human COX-2/-1, c-term His6	MSMS	130909_02_Orbi2_SK_CO_G60_T95_Kukk_COX2_try	941.92	2	941.924	1881.83	NaN	NaN	NaN	NaN	NaN	51.995	1	51.995	51.495	52.495	0							0	0	0	8.5388e-09	1	15039
TGFYGENCSTPEFLTR	16	Deamidation 18O (N)	_TGFYGEN(de)CSTPEFLTR_			TGFYGEN(1)CSTPEFLTR				TGFYGEN(156.98)CSTPEFLTR		0	0	0	1	0	recombinant human PGHS-2, without signal peptide, c-term hexaistidine tag;recombinant human COX-2/-1, c-term His6	recombinant human PGHS-2, without signal peptide, c-term hexaistidine tag;recombinant human COX-2/-1, c-term His6	recombinant human PGHS-2, without signal peptide, c-term hexaistidine tag	>recombinant human PGHS-2, without signal peptide, c-term hexaistidine tag;>recombinant human COX-2/-1, c-term His6	MULTI-MSMS	130909_02_Orbi2_SK_CO_G60_T95_Kukk_COX2_try	943.42	2	943.418	1884.82	35671.8	-0.43905	-0.97118	-1.4102	943.418	51.448	0.92796	51.448	50.975	51.902	0				117	22	8	0	0	0	1.2125e-19	1	14835
TGFYGENCSTPEFLTR	16	Deamidation (N)	_TGFYGEN(de)CSTPEFLTR_	TGFYGEN(1)CSTPEFLTR				TGFYGEN(191.44)CSTPEFLTR				0	1	0	0	0	recombinant human PGHS-2, without signal peptide, c-term hexaistidine tag;recombinant human COX-2/-1, c-term His6	recombinant human PGHS-2, without signal peptide, c-term hexaistidine tag;recombinant human COX-2/-1, c-term His6	recombinant human PGHS-2, without signal peptide, c-term hexaistidine tag	>recombinant human PGHS-2, without signal peptide, c-term hexaistidine tag;>recombinant human COX-2/-1, c-term His6	MULTI-MSMS	130909_02_Orbi2_SK_CO_G60_T95_Kukk_COX2_try	942.42	2	942.416	1882.82	35654.1	0.41559	-0.5162	-0.10061	942.416	52.711	1.7204	52.711	52.234	53.955	0				173	56	7	0	0	0	3.5989e-34	1	15264
TGFYGENCSTPEFLTR	16	Deamidation (N)	_TGFYGEN(de)CSTPEFLTR_	TGFYGEN(1)CSTPEFLTR				TGFYGEN(76.82)CSTPEFLTR				0	1	0	0	0	recombinant human PGHS-2, without signal peptide, c-term hexaistidine tag;recombinant human COX-2/-1, c-term His6	recombinant human PGHS-2, without signal peptide, c-term hexaistidine tag;recombinant human COX-2/-1, c-term His6	recombinant human PGHS-2, without signal peptide, c-term hexaistidine tag	>recombinant human PGHS-2, without signal peptide, c-term hexaistidine tag;>recombinant human COX-2/-1, c-term His6	MSMS	130909_02_Orbi2_SK_CO_G60_T95_Kukk_COX2_try	942.42	2	942.416	1882.82	NaN	NaN	NaN	NaN	NaN	52.111	1	52.111	51.611	52.611	0							0	0	0	9.585e-06	1	15079
SHLIDSPPTYNADYGYKSWEAFSNLSYYTR	30	Deamidation 18O (N)	_SHLIDSPPTYNADYGYKSWEAFSN(de)LSYYTR_			SHLIDSPPTYNADYGYKSWEAFSN(1)LSYYTR				SHLIDSPPTYN(-231.26)ADYGYKSWEAFSN(231.26)LSYYTR		0	0	0	1	0	recombinant human PGHS-2, without signal peptide, c-term hexaistidine tag	recombinant human PGHS-2, without signal peptide, c-term hexaistidine tag	recombinant human PGHS-2, without signal peptide, c-term hexaistidine tag	>recombinant human PGHS-2, without signal peptide, c-term hexaistidine tag	MULTI-MSMS	130909_02_Orbi2_SK_CO_G60_T95_Kukk_COX2_try	889.16	4	888.912	3551.62	37134.6	1.3615	-0.16865	1.1928	889.163	57.923	0.6736	57.923	57.712	58.386	0				135	21	9	0	0	0	7.5796e-167	1	17121
SHLIDSPPTYNADYGYKSWEAFSNLSYYTR	30	Deamidation 18O (N)	_SHLIDSPPTYNADYGYKSWEAFSN(de)LSYYTR_			SHLIDSPPTYNADYGYKSWEAFSN(1)LSYYTR				SHLIDSPPTYN(-169.71)ADYGYKSWEAFSN(169.71)LSYYTR		0	0	0	1	0	recombinant human PGHS-2, without signal peptide, c-term hexaistidine tag	recombinant human PGHS-2, without signal peptide, c-term hexaistidine tag	recombinant human PGHS-2, without signal peptide, c-term hexaistidine tag	>recombinant human PGHS-2, without signal peptide, c-term hexaistidine tag	MULTI-MSMS	130909_02_Orbi2_SK_CO_G60_T95_Kukk_COX2_try	1185.22	3	1184.88	3551.62	32085.6	1.8435	-0.17391	1.6696	1185.21	57.92	0.46156	57.92	57.712	58.174	0				83	14	8	0	0	0	3.0082e-123	1	17125
SHLIDSPPTYNADYGYKSWEAFSNLSYYTR	30	Deamidation 18O (N),Deamidation (NQ)	_SHLIDSPPTYN(de)ADYGYKSWEAFSN(de)LSYYTR_		SHLIDSPPTYN(1)ADYGYKSWEAFSNLSYYTR	SHLIDSPPTYNADYGYKSWEAFSN(1)LSYYTR			SHLIDSPPTYN(35.55)ADYGYKSWEAFSN(-35.55)LSYYTR	SHLIDSPPTYN(-35.55)ADYGYKSWEAFSN(35.55)LSYYTR		0	0	1	1	0	recombinant human PGHS-2, without signal peptide, c-term hexaistidine tag	recombinant human PGHS-2, without signal peptide, c-term hexaistidine tag	recombinant human PGHS-2, without signal peptide, c-term hexaistidine tag	>recombinant human PGHS-2, without signal peptide, c-term hexaistidine tag	MULTI-MSMS	130909_02_Orbi2_SK_CO_G60_T95_Kukk_COX2_try	889.41	4	889.158	3552.6	37396.1	0.59938	2.078	2.6773	889.411	59.944	0.34935	59.944	59.754	60.103	0				23	10	4	0	0	0	6.9772e-07	1	17896
SHLIDSPPTYNADYGYKSWEAFSNLSYYTR	30	2 Deamidation (N)	_SHLIDSPPTYN(de)ADYGYKSWEAFSN(de)LSYYTR_	SHLIDSPPTYN(1)ADYGYKSWEAFSN(1)LSYYTR				SHLIDSPPTYN(65.25)ADYGYKSWEAFSN(65.25)LSYYTR				0	2	0	0	0	recombinant human PGHS-2, without signal peptide, c-term hexaistidine tag	recombinant human PGHS-2, without signal peptide, c-term hexaistidine tag	recombinant human PGHS-2, without signal peptide, c-term hexaistidine tag	>recombinant human PGHS-2, without signal peptide, c-term hexaistidine tag	MULTI-MSMS	130909_02_Orbi2_SK_CO_G60_T95_Kukk_COX2_try	1185.21	3	1184.54	3550.6	32391.9	-0.80046	-3.1878	-3.9882	1184.87	64.049	0.27894	64.049	63.901	64.18	0				26	8	5	0	0	0	0.05469	1	19312
SWEAFSNLSYYTR	13	Deamidation 18O (N)	_SWEAFSN(de)LSYYTR_			SWEAFSN(1)LSYYTR				SWEAFSN(82.07)LSYYTR		0	0	0	1	0	recombinant human PGHS-2, without signal peptide, c-term hexaistidine tag	recombinant human PGHS-2, without signal peptide, c-term hexaistidine tag	recombinant human PGHS-2, without signal peptide, c-term hexaistidine tag	>recombinant human PGHS-2, without signal peptide, c-term hexaistidine tag	MULTI-MSMS	130909_02_Orbi2_SK_CO_G60_T95_Kukk_COX2_try	544.25	3	544.252	1629.73	49107.2	1.4932	1.5847	3.0779	544.252	50.965	0.30787	50.965	50.759	51.067	0				24	9	5	0	0	0	0.00013652	1	14666
SWEAFSNLSYYTR	13	Deamidation 18O (N)	_SWEAFSN(de)LSYYTR_			SWEAFSN(1)LSYYTR				SWEAFSN(105.03)LSYYTR		0	0	0	1	0	recombinant human PGHS-2, without signal peptide, c-term hexaistidine tag	recombinant human PGHS-2, without signal peptide, c-term hexaistidine tag	recombinant human PGHS-2, without signal peptide, c-term hexaistidine tag	>recombinant human PGHS-2, without signal peptide, c-term hexaistidine tag	MULTI-MSMS	130909_02_Orbi2_SK_CO_G60_T95_Kukk_COX2_try	815.88	2	815.874	1629.73	38954.6	1.3923	1.094	2.4864	816.377	57.048	0.26898	57.048	56.916	57.185	0				24	9	4	0	0	0	3.7438e-07	1	16821
SWEAFSNLSYYTR	13	Deamidation 18O (N)	_SWEAFSN(de)LSYYTR_			SWEAFSN(1)LSYYTR				SWEAFSN(191.53)LSYYTR		0	0	0	1	0	recombinant human PGHS-2, without signal peptide, c-term hexaistidine tag	recombinant human PGHS-2, without signal peptide, c-term hexaistidine tag	recombinant human PGHS-2, without signal peptide, c-term hexaistidine tag	>recombinant human PGHS-2, without signal peptide, c-term hexaistidine tag	MULTI-MSMS	130909_02_Orbi2_SK_CO_G60_T95_Kukk_COX2_try	544.25	3	544.252	1629.73	48184.5	0.21412	-1.4532	-1.239	544.251	58.622	0.61459	58.622	58.355	58.97	0				62	21	4	0	0	0	4.531e-31	1	17361
SWEAFSNLSYYTR	13	Deamidation 18O (N)	_SWEAFSN(de)LSYYTR_			SWEAFSN(1)LSYYTR				SWEAFSN(170.66)LSYYTR		0	0	0	1	0	recombinant human PGHS-2, without signal peptide, c-term hexaistidine tag	recombinant human PGHS-2, without signal peptide, c-term hexaistidine tag	recombinant human PGHS-2, without signal peptide, c-term hexaistidine tag	>recombinant human PGHS-2, without signal peptide, c-term hexaistidine tag	MULTI-MSMS	130909_02_Orbi2_SK_CO_G60_T95_Kukk_COX2_try	815.87	2	815.874	1629.73	38625.1	-0.10314	-1.8441	-1.9472	815.873	58.631	1.1697	58.631	58.265	59.435	0				221	37	8	0	0	0	3.2337e-23	3	17595
SWEAFSNLSYYTR	13	Deamidation 18O (N)	_SWEAFSN(de)LSYYTR_			SWEAFSN(1)LSYYTR				SWEAFSN(182.25)LSYYTR		0	0	0	1	0	recombinant human PGHS-2, without signal peptide, c-term hexaistidine tag	recombinant human PGHS-2, without signal peptide, c-term hexaistidine tag	recombinant human PGHS-2, without signal peptide, c-term hexaistidine tag	>recombinant human PGHS-2, without signal peptide, c-term hexaistidine tag	MULTI-MSMS	130909_02_Orbi2_SK_CO_G60_T95_Kukk_COX2_try	815.87	2	815.874	1629.73	38762.8	0.7502	-0.027333	0.72287	815.874	61.294	8.375	61.294	59.343	67.718	0				646	270	3	0	0	0	1.175e-23	12	17774
SWEAFSNLSYYTR	13	Deamidation 18O (N)	_SWEAFSN(de)LSYYTR_			SWEAFSN(1)LSYYTR				SWEAFSN(90.69)LSYYTR		0	0	0	1	0	recombinant human PGHS-2, without signal peptide, c-term hexaistidine tag	recombinant human PGHS-2, without signal peptide, c-term hexaistidine tag	recombinant human PGHS-2, without signal peptide, c-term hexaistidine tag	>recombinant human PGHS-2, without signal peptide, c-term hexaistidine tag	MULTI-MSMS	130909_02_Orbi2_SK_CO_G60_T95_Kukk_COX2_try	815.87	2	815.874	1629.73	38911.6	0.012785	-0.5702	-0.55741	816.375	68.368	3.2282	68.368	66.433	69.662	0				166	104	2	0	0	0	2.2975e-06	1	20215
SWEAFSNLSYYTR	13	Deamidation 18O (N)	_SWEAFSN(de)LSYYTR_			SWEAFSN(1)LSYYTR				SWEAFSN(135.21)LSYYTR		0	0	0	1	0	recombinant human PGHS-2, without signal peptide, c-term hexaistidine tag	recombinant human PGHS-2, without signal peptide, c-term hexaistidine tag	recombinant human PGHS-2, without signal peptide, c-term hexaistidine tag	>recombinant human PGHS-2, without signal peptide, c-term hexaistidine tag	MULTI-MSMS	130909_02_Orbi2_SK_CO_G60_T95_Kukk_COX2_try	815.87	2	815.874	1629.73	38836.7	0.77439	0.2164	0.99079	815.874	71.011	2.1748	71.011	69.783	71.957	0				160	71	3	0	0	0	5.1778e-12	3	21814
SWEAFSNLSYYTR	13	Deamidation 18O (N)	_SWEAFSN(de)LSYYTR_			SWEAFSN(1)LSYYTR				SWEAFSN(115.12)LSYYTR		0	0	0	1	0	recombinant human PGHS-2, without signal peptide, c-term hexaistidine tag	recombinant human PGHS-2, without signal peptide, c-term hexaistidine tag	recombinant human PGHS-2, without signal peptide, c-term hexaistidine tag	>recombinant human PGHS-2, without signal peptide, c-term hexaistidine tag	MULTI-MSMS	130909_02_Orbi2_SK_CO_G60_T95_Kukk_COX2_try	816.38	2	815.874	1629.73	38963.9	-0.014199	-0.087041	-0.10124	815.873	72.778	1.526	72.778	71.957	73.483	0				82	49	2	0	0	0	1.6959e-08	2	22357
SWEAFSNLSYYTR	13	Deamidation 18O (N)	_SWEAFSN(de)LSYYTR_			SWEAFSN(1)LSYYTR				SWEAFSN(124.07)LSYYTR		0	0	0	1	0	recombinant human PGHS-2, without signal peptide, c-term hexaistidine tag	recombinant human PGHS-2, without signal peptide, c-term hexaistidine tag	recombinant human PGHS-2, without signal peptide, c-term hexaistidine tag	>recombinant human PGHS-2, without signal peptide, c-term hexaistidine tag	MULTI-MSMS	130909_02_Orbi2_SK_CO_G60_T95_Kukk_COX2_try	815.87	2	815.874	1629.73	38849.6	-0.42049	0.20424	-0.21625	815.874	74.77	4.1984	74.77	72.361	76.559	0				333	136	3	0	0	0	5.1197e-09	5	23016
SWEAFSNLSYYTR	13	Deamidation 18O (N)	_SWEAFSN(de)LSYYTR_			SWEAFSN(1)LSYYTR				SWEAFSN(79.87)LSYYTR		0	0	0	1	0	recombinant human PGHS-2, without signal peptide, c-term hexaistidine tag	recombinant human PGHS-2, without signal peptide, c-term hexaistidine tag	recombinant human PGHS-2, without signal peptide, c-term hexaistidine tag	>recombinant human PGHS-2, without signal peptide, c-term hexaistidine tag	MULTI-MSMS	130909_02_Orbi2_SK_CO_G60_T95_Kukk_COX2_try	815.87	2	815.874	1629.73	39620.8	2.7613	-2.2957	0.46559	815.872	78.134	0.51485	78.134	77.873	78.388	7.6294e-06				80	48	2	0	0	0	0.00032275	1	24180
SWEAFSNLSYYTR	13	Deamidation 18O (N)	_SWEAFSN(de)LSYYTR_			SWEAFSN(1)LSYYTR				SWEAFSN(48.53)LSYYTR		0	0	0	1	0	recombinant human PGHS-2, without signal peptide, c-term hexaistidine tag	recombinant human PGHS-2, without signal peptide, c-term hexaistidine tag	recombinant human PGHS-2, without signal peptide, c-term hexaistidine tag	>recombinant human PGHS-2, without signal peptide, c-term hexaistidine tag	MULTI-MSMS	130909_02_Orbi2_SK_CO_G60_T95_Kukk_COX2_try	815.87	2	815.874	1629.73	41053.9	4.8602	-4.3873	0.47285	815.87	82.099	0.096268	82.099	82.043	82.139	0				22	15	2	0	0	0	0.048873	1	25083
SWEAFSNLSYYTR	13	Deamidation 18O (N)	_SWEAFSN(de)LSYYTR_			SWEAFSN(1)LSYYTR				SWEAFSN(107.93)LSYYTR		0	0	0	1	0	recombinant human PGHS-2, without signal peptide, c-term hexaistidine tag	recombinant human PGHS-2, without signal peptide, c-term hexaistidine tag	recombinant human PGHS-2, without signal peptide, c-term hexaistidine tag	>recombinant human PGHS-2, without signal peptide, c-term hexaistidine tag	MSMS	130909_02_Orbi2_SK_CO_G60_T95_Kukk_COX2_try	815.87	2	815.874	1629.73	NaN	NaN	NaN	NaN	NaN	69.955	1	69.955	69.455	70.455	0							0	0	0	8.9894e-08	1	21394
SWEAFSNLSYYTR	13	Deamidation 18O (N)	_SWEAFSN(de)LSYYTR_			SWEAFSN(1)LSYYTR				SWEAFSN(55.72)LSYYTR		0	0	0	1	0	recombinant human PGHS-2, without signal peptide, c-term hexaistidine tag	recombinant human PGHS-2, without signal peptide, c-term hexaistidine tag	recombinant human PGHS-2, without signal peptide, c-term hexaistidine tag	>recombinant human PGHS-2, without signal peptide, c-term hexaistidine tag	MSMS	130909_02_Orbi2_SK_CO_G60_T95_Kukk_COX2_try	815.87	2	815.874	1629.73	NaN	NaN	NaN	NaN	NaN	78.731	1	78.731	78.231	79.231	7.6294e-06							0	0	0	0.0022058	1	24365
SWEAFSNLSYYTR	13	Deamidation 18O (N)	_SWEAFSN(de)LSYYTR_			SWEAFSN(1)LSYYTR				SWEAFSN(48.53)LSYYTR		0	0	0	1	0	recombinant human PGHS-2, without signal peptide, c-term hexaistidine tag	recombinant human PGHS-2, without signal peptide, c-term hexaistidine tag	recombinant human PGHS-2, without signal peptide, c-term hexaistidine tag	>recombinant human PGHS-2, without signal peptide, c-term hexaistidine tag	MSMS	130909_02_Orbi2_SK_CO_G60_T95_Kukk_COX2_try	815.87	2	815.874	1629.73	NaN	NaN	NaN	NaN	NaN	79.28	1	79.28	78.78	79.78	0							0	0	0	0.023806	1	24500
SWEAFSNLSYYTR	13	Deamidation 18O (N)	_SWEAFSN(de)LSYYTR_			SWEAFSN(1)LSYYTR				SWEAFSN(63.19)LSYYTR		0	0	0	1	0	recombinant human PGHS-2, without signal peptide, c-term hexaistidine tag	recombinant human PGHS-2, without signal peptide, c-term hexaistidine tag	recombinant human PGHS-2, without signal peptide, c-term hexaistidine tag	>recombinant human PGHS-2, without signal peptide, c-term hexaistidine tag	MSMS	130909_02_Orbi2_SK_CO_G60_T95_Kukk_COX2_try	815.88	2	815.874	1629.73	NaN	NaN	NaN	NaN	NaN	80.994	1	80.994	80.494	81.494	0							0	0	0	0.0014124	1	24867
SWEAFSNLSYYTR	13	Deamidation 18O (N)	_SWEAFSN(de)LSYYTR_			SWEAFSN(1)LSYYTR				SWEAFSN(40.94)LSYYTR		0	0	0	1	0	recombinant human PGHS-2, without signal peptide, c-term hexaistidine tag	recombinant human PGHS-2, without signal peptide, c-term hexaistidine tag	recombinant human PGHS-2, without signal peptide, c-term hexaistidine tag	>recombinant human PGHS-2, without signal peptide, c-term hexaistidine tag	MSMS	130909_02_Orbi2_SK_CO_G60_T95_Kukk_COX2_try	815.88	2	815.874	1629.73	NaN	NaN	NaN	NaN	NaN	81.5	1	81.5	81	82	0							0	0	0	0.046623	1	24968
SWEAFSNLSYYTR	13	Deamidation 18O (N)	_SWEAFSN(de)LSYYTR_			SWEAFSN(1)LSYYTR				SWEAFSN(54.09)LSYYTR		0	0	0	1	0	recombinant human PGHS-2, without signal peptide, c-term hexaistidine tag	recombinant human PGHS-2, without signal peptide, c-term hexaistidine tag	recombinant human PGHS-2, without signal peptide, c-term hexaistidine tag	>recombinant human PGHS-2, without signal peptide, c-term hexaistidine tag	MSMS	130909_02_Orbi2_SK_CO_G60_T95_Kukk_COX2_try	815.38	2	815.874	1629.73	NaN	NaN	NaN	NaN	NaN	82.864	1	82.864	82.364	83.364	-7.6294e-06							0	0	0	0.0070718	1	25254
SWEAFSNLSYYTR	13	Deamidation (N)	_SWEAFSN(de)LSYYTR_	SWEAFSN(1)LSYYTR				SWEAFSN(121.21)LSYYTR				0	1	0	0	0	recombinant human PGHS-2, without signal peptide, c-term hexaistidine tag	recombinant human PGHS-2, without signal peptide, c-term hexaistidine tag	recombinant human PGHS-2, without signal peptide, c-term hexaistidine tag	>recombinant human PGHS-2, without signal peptide, c-term hexaistidine tag	MULTI-SECPEP	130909_02_Orbi2_SK_CO_G60_T95_Kukk_COX2_try	815.87	2	814.872	1627.73	38686.8	1.1576	0.27953	1.4371	814.872	59.786	1.1682	59.786	59.374	60.542	0				71	37	2	0	0	0	0.049649	1	17774
SWEAFSNLSYYTR	13	Unmodified	_SWEAFSNLSYYTR_									0	0	0	0	0	recombinant human PGHS-2, without signal peptide, c-term hexaistidine tag	recombinant human PGHS-2, without signal peptide, c-term hexaistidine tag	recombinant human PGHS-2, without signal peptide, c-term hexaistidine tag	>recombinant human PGHS-2, without signal peptide, c-term hexaistidine tag	MULTI-MSMS	130904_02_Orbi1_SK_CO_G60_T98_COX2_try	814.38	2	814.38	1626.74	45973.2	0.45429	-0.44318	0.011108	814.379	82.953	0.58433	82.953	82.638	83.222	0				51	15	5	0	0	0	5.1224e-39	1	11258
SWEAFSNLSYYTR	13	Unmodified	_SWEAFSNLSYYTR_									0	0	0	0	0	recombinant human PGHS-2, without signal peptide, c-term hexaistidine tag	recombinant human PGHS-2, without signal peptide, c-term hexaistidine tag	recombinant human PGHS-2, without signal peptide, c-term hexaistidine tag	>recombinant human PGHS-2, without signal peptide, c-term hexaistidine tag	MULTI-MSMS	130904_03_Orbi1_SK_CO_G60_T98_COX2_try	814.38	2	814.38	1626.74	46396.1	1.0675	-0.4952	0.57233	814.379	82.661	0.60878	83.014	82.75	83.359	0.3524				47	15	5	0	0	0	8.5706e-79	2	10932
YNYQQFIYNNSILLEHGITQFVESFTR	27	Deamidation 18O (N)	_YNYQQFIYN(de)NSILLEHGITQFVESFTR_			YNYQQFIYN(0.831)N(0.169)SILLEHGITQFVESFTR				YN(-132.15)YQQFIYN(6.91)N(-6.91)SILLEHGITQFVESFTR		0	0	0	1	0	recombinant human PGHS-2, without signal peptide, c-term hexaistidine tag	recombinant human PGHS-2, without signal peptide, c-term hexaistidine tag	recombinant human PGHS-2, without signal peptide, c-term hexaistidine tag	>recombinant human PGHS-2, without signal peptide, c-term hexaistidine tag	MULTI-MSMS	130909_02_Orbi2_SK_CO_G60_T95_Kukk_COX2_try	1111.89	3	1111.21	3330.62	33219	0.1296	2.0583	2.1879	1111.55	73.221	0.31545	73.221	73.067	73.382	0				36	9	6	0	0	0	3.3524e-45	1	22502
YNYQQFIYNNSILLEHGITQFVESFTR	27	Deamidation 18O (N)	_YNYQQFIYN(de)NSILLEHGITQFVESFTR_			YNYQQFIYN(0.964)N(0.036)SILLEHGITQFVESFTR				YN(-55.02)YQQFIYN(14.29)N(-14.29)SILLEHGITQFVESFTR		0	0	0	1	0	recombinant human PGHS-2, without signal peptide, c-term hexaistidine tag	recombinant human PGHS-2, without signal peptide, c-term hexaistidine tag	recombinant human PGHS-2, without signal peptide, c-term hexaistidine tag	>recombinant human PGHS-2, without signal peptide, c-term hexaistidine tag	MULTI-MSMS	130909_02_Orbi2_SK_CO_G60_T95_Kukk_COX2_try	833.41	4	833.663	3330.62	38004.3	-1.9995	-3.5977	-5.5971	834.16	76.539	0.39693	76.539	76.309	76.706	0				42	12	5	0	0	0	9.133e-17	1	23645
YNYQQFIYNNSILLEHGITQFVESFTR	27	Deamidation 18O (N)	_YNYQQFIYN(de)NSILLEHGITQFVESFTR_			YNYQQFIYN(0.978)N(0.022)SILLEHGITQFVESFTR				YN(-159.27)YQQFIYN(16.56)N(-16.56)SILLEHGITQFVESFTR		0	0	0	1	0	recombinant human PGHS-2, without signal peptide, c-term hexaistidine tag	recombinant human PGHS-2, without signal peptide, c-term hexaistidine tag	recombinant human PGHS-2, without signal peptide, c-term hexaistidine tag	>recombinant human PGHS-2, without signal peptide, c-term hexaistidine tag	MULTI-MSMS	130909_02_Orbi2_SK_CO_G60_T95_Kukk_COX2_try	1111.55	3	1111.21	3330.62	32936.1	-0.76924	-2.7749	-3.5441	1111.55	76.852	0.56505	76.852	76.676	77.241	-7.6294e-06				103	19	8	0	0	0	1.4138e-73	2	23812
YNYQQFIYNNSILLEHGITQFVESFTR	27	Deamidation 18O (N)	_YNYQQFIYN(de)NSILLEHGITQFVESFTR_			YNYQQFIYN(0.825)N(0.175)SILLEHGITQFVESFTR				YN(-119.09)YQQFIYN(6.74)N(-6.74)SILLEHGITQFVESFTR		0	0	0	1	0	recombinant human PGHS-2, without signal peptide, c-term hexaistidine tag	recombinant human PGHS-2, without signal peptide, c-term hexaistidine tag	recombinant human PGHS-2, without signal peptide, c-term hexaistidine tag	>recombinant human PGHS-2, without signal peptide, c-term hexaistidine tag	MULTI-MSMS	130909_02_Orbi2_SK_CO_G60_T95_Kukk_COX2_try	1111.55	3	1111.21	3330.62	33551.2	2.0268	-1.7103	0.31652	1111.55	77.862	0.94162	77.862	77.446	78.388	0				236	78	4	0	0	0	1.0594e-33	1	24144
YNYQQFIYNNSILLEHGITQFVESFTR	27	Deamidation 18O (N)	_YNYQQFIYN(de)NSILLEHGITQFVESFTR_			YN(0.001)YQQFIYN(0.754)N(0.244)SILLEHGITQFVESFTR				YN(-27.59)YQQFIYN(4.89)N(-4.89)SILLEHGITQFVESFTR		0	0	0	1	0	recombinant human PGHS-2, without signal peptide, c-term hexaistidine tag	recombinant human PGHS-2, without signal peptide, c-term hexaistidine tag	recombinant human PGHS-2, without signal peptide, c-term hexaistidine tag	>recombinant human PGHS-2, without signal peptide, c-term hexaistidine tag	MSMS	130909_02_Orbi2_SK_CO_G60_T95_Kukk_COX2_try	1111.22	3	1111.21	3330.62	NaN	NaN	NaN	NaN	NaN	81.053	1	81.053	80.553	81.553	0							0	0	0	0.014913	1	24879
YNYQQFIYNNSILLEHGITQFVESFTR	27	Deamidation 18O (N)	_YNYQQFIYN(de)NSILLEHGITQFVESFTR_			YNYQQFIYN(0.5)N(0.5)SILLEHGITQFVESFTR				YN(-30.19)YQQFIYN(0)N(0)SILLEHGITQFVESFTR		0	0	0	1	0	recombinant human PGHS-2, without signal peptide, c-term hexaistidine tag	recombinant human PGHS-2, without signal peptide, c-term hexaistidine tag	recombinant human PGHS-2, without signal peptide, c-term hexaistidine tag	>recombinant human PGHS-2, without signal peptide, c-term hexaistidine tag	MSMS	130909_02_Orbi2_SK_CO_G60_T95_Kukk_COX2_try	1111.22	3	1111.21	3330.62	NaN	NaN	NaN	NaN	NaN	81.559	1	81.559	81.059	82.059	0							0	0	0	0.021782	1	24980
YNYQQFIYNNSILLEHGITQFVESFTR	27	Deamidation 18O (N),Deamidation (NQ)	_YN(de)YQQFIYN(de)NSILLEHGITQFVESFTR_		YNYQQFIYN(0.976)N(0.024)SILLEHGITQFVESFTR	YN(0.999)YQQFIYNNSILLEHGITQFVESFTR			YN(-108.59)YQ(-76.11)Q(-62.56)FIYN(16.23)N(-16.23)SILLEHGITQ(-120.73)FVESFTR	YN(34.85)YQQFIYN(-34.85)N(-34.85)SILLEHGITQFVESFTR		0	0	1	1	0	recombinant human PGHS-2, without signal peptide, c-term hexaistidine tag	recombinant human PGHS-2, without signal peptide, c-term hexaistidine tag	recombinant human PGHS-2, without signal peptide, c-term hexaistidine tag	>recombinant human PGHS-2, without signal peptide, c-term hexaistidine tag	MULTI-MSMS	130909_02_Orbi2_SK_CO_G60_T95_Kukk_COX2_try	1110.88	3	1111.54	3331.61	32945.9	-1.5956	-0.02794	-1.6235	1111.88	76.543	0.49191	76.543	76.214	76.706	0				67	15	8	0	0	0	1.0329e-45	1	23623
YNYQQFIYNNSILLEHGITQFVESFTR	27	Deamidation 18O (N),Deamidation (NQ)	_YNYQQ(de)FIYN(de)NSILLEHGITQFVESFTR_		YN(0.02)YQ(0.198)Q(0.753)FIYN(0.014)N(0.014)SILLEHGITQFVESFTR	YN(0.002)YQQFIYN(0.499)N(0.499)SILLEHGITQFVESFTR			YN(-15.81)YQ(-5.81)Q(5.81)FIYN(-14.35)N(-14.35)SILLEHGITQ(-37.47)FVESFTR	YN(-28)YQQFIYN(0)N(0)SILLEHGITQFVESFTR		0	0	1	1	0	recombinant human PGHS-2, without signal peptide, c-term hexaistidine tag	recombinant human PGHS-2, without signal peptide, c-term hexaistidine tag	recombinant human PGHS-2, without signal peptide, c-term hexaistidine tag	>recombinant human PGHS-2, without signal peptide, c-term hexaistidine tag	MSMS	130909_02_Orbi2_SK_CO_G60_T95_Kukk_COX2_try	1111.55	3	1111.54	3331.61	NaN	NaN	NaN	NaN	NaN	80.203	1	80.203	79.703	80.703	0							0	0	0	0.034479	1	24704
YNYQQFIYNNSILLEHGITQFVESFTR	27	2 Deamidation (N)	_YNYQQFIYN(de)N(de)SILLEHGITQFVESFTR_	YNYQQFIYN(1)N(1)SILLEHGITQFVESFTR				YN(-70.99)YQQFIYN(76.18)N(70.99)SILLEHGITQFVESFTR				0	2	0	0	0	recombinant human PGHS-2, without signal peptide, c-term hexaistidine tag	recombinant human PGHS-2, without signal peptide, c-term hexaistidine tag	recombinant human PGHS-2, without signal peptide, c-term hexaistidine tag	>recombinant human PGHS-2, without signal peptide, c-term hexaistidine tag	MULTI-MSMS	130909_02_Orbi2_SK_CO_G60_T95_Kukk_COX2_try	1111.55	3	1110.87	3329.6	32777.7	0.51756	4.3825	4.9	1111.22	77.318	0.33372	77.318	77.119	77.453	0				59	17	6	0	0	0	1.0407e-16	1	23992
YNYQQFIYNNSILLEHGITQFVESFTR	27	2 Deamidation (N)	_YNYQQFIYN(de)N(de)SILLEHGITQFVESFTR_	YNYQQFIYN(1)N(1)SILLEHGITQFVESFTR				YN(-41.49)YQQFIYN(45.85)N(41.49)SILLEHGITQFVESFTR				0	2	0	0	0	recombinant human PGHS-2, without signal peptide, c-term hexaistidine tag	recombinant human PGHS-2, without signal peptide, c-term hexaistidine tag	recombinant human PGHS-2, without signal peptide, c-term hexaistidine tag	>recombinant human PGHS-2, without signal peptide, c-term hexaistidine tag	MULTI-MSMS	130909_02_Orbi2_SK_CO_G60_T95_Kukk_COX2_try	1111.55	3	1110.87	3329.6	33312.8	3.8558	1.6326	5.4884	1111.21	78.521	0.31149	78.521	78.349	78.66	0				63	24	3	0	0	0	5.3873e-06	1	24282
YNYQQFIYNNSILLEHGITQFVESFTR	27	2 Deamidation (N)	_YNYQQFIYN(de)N(de)SILLEHGITQFVESFTR_	YN(0.023)YQQFIYN(0.994)N(0.983)SILLEHGITQFVESFTR				YN(-17.53)YQQFIYN(22.2)N(17.53)SILLEHGITQFVESFTR				0	2	0	0	0	recombinant human PGHS-2, without signal peptide, c-term hexaistidine tag	recombinant human PGHS-2, without signal peptide, c-term hexaistidine tag	recombinant human PGHS-2, without signal peptide, c-term hexaistidine tag	>recombinant human PGHS-2, without signal peptide, c-term hexaistidine tag	MULTI-MSMS	130909_02_Orbi2_SK_CO_G60_T95_Kukk_COX2_try	1111.89	3	1110.87	3329.6	33312.8	4.6998	1.8836	6.5834	1111.88	78.892	0.64146	78.892	78.644	79.286	0				166	72	3	0	0	0	0.0027823	1	24415
YNYQQFIYNNSILLEHGITQFVESFTR	27	2 Deamidation 18O (N)	_YNYQQFIYN(de)N(de)SILLEHGITQFVESFTR_			YN(0.386)YQQFIYN(0.9)N(0.714)SILLEHGITQFVESFTR				YN(-3.32)YQQFIYN(7.87)N(3.32)SILLEHGITQFVESFTR		0	0	0	2	0	recombinant human PGHS-2, without signal peptide, c-term hexaistidine tag	recombinant human PGHS-2, without signal peptide, c-term hexaistidine tag	recombinant human PGHS-2, without signal peptide, c-term hexaistidine tag	>recombinant human PGHS-2, without signal peptide, c-term hexaistidine tag	MSMS	130909_02_Orbi2_SK_CO_G60_T95_Kukk_COX2_try	1112.22	3	1112.21	3333.61	NaN	NaN	NaN	NaN	NaN	79.028	1	79.028	78.528	79.528	0							0	0	0	0.026218	1	24439
YNYQQFIYNNSILLEHGITQFVESFTR	27	2 Deamidation 18O (N)	_YNYQQFIYN(de)N(de)SILLEHGITQFVESFTR_			YN(0.472)YQQFIYN(0.764)N(0.764)SILLEHGITQFVESFTR				YN(-3.49)YQQFIYN(3.49)N(3.49)SILLEHGITQFVESFTR		0	0	0	2	0	recombinant human PGHS-2, without signal peptide, c-term hexaistidine tag	recombinant human PGHS-2, without signal peptide, c-term hexaistidine tag	recombinant human PGHS-2, without signal peptide, c-term hexaistidine tag	>recombinant human PGHS-2, without signal peptide, c-term hexaistidine tag	MSMS	130909_02_Orbi2_SK_CO_G60_T95_Kukk_COX2_try	1112.22	3	1112.21	3333.61	NaN	NaN	NaN	NaN	NaN	79.689	1	79.689	79.189	80.189	0							0	0	0	0.0065054	1	24590
YNYQQFIYNNSILLEHGITQFVESFTR	27	Unmodified	_YNYQQFIYNNSILLEHGITQFVESFTR_									0	0	0	0	0	recombinant human PGHS-2, without signal peptide, c-term hexaistidine tag	recombinant human PGHS-2, without signal peptide, c-term hexaistidine tag	recombinant human PGHS-2, without signal peptide, c-term hexaistidine tag	>recombinant human PGHS-2, without signal peptide, c-term hexaistidine tag	MULTI-MSMS	130904_02_Orbi1_SK_CO_G60_T98_COX2_try	833.17	4	832.916	3327.63	45990.7	1.6403	-0.30581	1.3345	833.167	120.3	0.80069	120.3	119.93	120.73	0				96	17	9	0	0	0	0.022957	1	16784
YNYQQFIYNNSILLEHGITQFVESFTR	27	Unmodified	_YNYQQFIYNNSILLEHGITQFVESFTR_									0	0	0	0	0	recombinant human PGHS-2, without signal peptide, c-term hexaistidine tag	recombinant human PGHS-2, without signal peptide, c-term hexaistidine tag	recombinant human PGHS-2, without signal peptide, c-term hexaistidine tag	>recombinant human PGHS-2, without signal peptide, c-term hexaistidine tag	MULTI-MSMS	130904_03_Orbi1_SK_CO_G60_T98_COX2_try	1110.56	3	1110.22	3327.63	39565.4	3.0821	-0.80353	2.2786	1110.55	120.08	0.62862	120.13	119.84	120.47	0.051674				87	13	9	0	0	0	2.4316e-07	1	16352
YNYQQFIYNNSILLEHGITQFVESFTR	27	Unmodified	_YNYQQFIYNNSILLEHGITQFVESFTR_									0	0	0	0	0	recombinant human PGHS-2, without signal peptide, c-term hexaistidine tag	recombinant human PGHS-2, without signal peptide, c-term hexaistidine tag	recombinant human PGHS-2, without signal peptide, c-term hexaistidine tag	>recombinant human PGHS-2, without signal peptide, c-term hexaistidine tag	MULTI-MSMS	130904_03_Orbi1_SK_CO_G60_T98_COX2_try	833.17	4	832.916	3327.63	46182.5	2.0806	-0.59756	1.4831	833.166	120.08	0.62862	120.14	119.84	120.47	0.051682				88	13	10	0	0	0	0.0040852	1	16354
YNYQQFIYNNSILLEHGITQFVESFTR	27	Unmodified	_YNYQQFIYNNSILLEHGITQFVESFTR_									0	0	0	0	0	recombinant human PGHS-2, without signal peptide, c-term hexaistidine tag	recombinant human PGHS-2, without signal peptide, c-term hexaistidine tag	recombinant human PGHS-2, without signal peptide, c-term hexaistidine tag	>recombinant human PGHS-2, without signal peptide, c-term hexaistidine tag	MULTI-MATCH	130904_02_Orbi1_SK_CO_G60_T98_COX2_try		3	1110.22	3327.63	40091.9	2.522	-0.46072	2.0613	1110.55	120.3	0.66923	120.3	120.02	120.68	0	0.083511	NaN	92.416	99	14	10	NaN	NaN	NaN	NaN	0
TVTINASSSR	10	Deamidation 18O (N)	_TVTIN(de)ASSSR_			TVTIN(1)ASSSR				TVTIN(54.26)ASSSR		0	0	0	1	0	recombinant human PGHS-2, without signal peptide, c-term hexaistidine tag	recombinant human PGHS-2, without signal peptide, c-term hexaistidine tag	recombinant human PGHS-2, without signal peptide, c-term hexaistidine tag	>recombinant human PGHS-2, without signal peptide, c-term hexaistidine tag	MULTI-MSMS	130909_02_Orbi2_SK_CO_G60_T95_Kukk_COX2_try	521.77	2	521.773	1041.53	48363	1.5852	0.59934	2.1845	521.774	30.073	0.52621	30.073	29.878	30.404	0				54	16	5	0	0	0	0.055298	1	7120
SGLDDINPTVLLK	13	Unmodified	_SGLDDINPTVLLK_									0	0	0	0	0	recombinant human PGHS-2, without signal peptide, c-term hexaistidine tag	recombinant human PGHS-2, without signal peptide, c-term hexaistidine tag	recombinant human PGHS-2, without signal peptide, c-term hexaistidine tag	>recombinant human PGHS-2, without signal peptide, c-term hexaistidine tag	MULTI-MSMS	130909_02_Orbi2_SK_CO_G60_T95_Kukk_COX2_try	694.89	2	694.892	1387.77	53506.7	-0.74347	0.18602	-0.55745	694.892	55.069	0.4132	55.069	54.846	55.259	0				25	16	2	0	0	0	0.0018596	1	16119
SGLDDINPTVLLK	13	Unmodified	_SGLDDINPTVLLK_									0	0	0	0	0	recombinant human PGHS-2, without signal peptide, c-term hexaistidine tag	recombinant human PGHS-2, without signal peptide, c-term hexaistidine tag	recombinant human PGHS-2, without signal peptide, c-term hexaistidine tag	>recombinant human PGHS-2, without signal peptide, c-term hexaistidine tag	MULTI-MSMS	130909_02_Orbi2_SK_CO_G60_T95_Kukk_COX2_try	694.89	2	694.892	1387.77	42086.7	0.093195	0.63366	0.72686	694.892	58.222	0.42522	58.222	57.991	58.416	0				50	13	5	0	0	0	1.6389e-11	1	17220
[truncated: 17 more columns]

## Sheet: PGHS-2 -1 chimera, all peptides
Sequence	Length	Modifications	Modified sequence	Deamidation (N) Probabilities	Deamidation (NQ) Probabilities	Deamidation 18O (N) Probabilities	Oxidation (M) Probabilities	Deamidation (N) Score Diffs	Deamidation (NQ) Score Diffs	Deamidation 18O (N) Score Diffs	Oxidation (M) Score Diffs	Acetyl (Protein N-term)	Deamidation (N)	Deamidation (NQ)	Deamidation 18O (N)	Oxidation (M)	Proteins	Leading Proteins	Leading Razor Protein	Fasta headers	Type	Raw file	MS/MS m/z	Charge	m/z	Mass	Resolution	Uncalibrated - Calibrated m/z [ppm]	Mass Error [ppm]	Uncalibrated Mass Error [ppm]	Max intensity m/z 0	Retention time	Retention length	Calibrated retention time	Calibrated retention time start	Calibrated retention time finish	Retention time calibration	Match time difference	Match q-value	Match score	Number of data points	Number of scans	Number of isotopic peaks	PIF	Fraction of total spectrum	Base peak fraction	PEP	MS/MS Count	MS/MS Scan Number
AEHPTWGDEQLFQTTR	16	Unmodified	_AEHPTWGDEQLFQTTR_									0	0	0	0	0	recombinant human COX-2/-1, c-term His6;recombinant human PGHS-1, without signal peptide, c-term hexaistidine tag	recombinant human COX-2/-1, c-term His6	recombinant human COX-2/-1, c-term His6	>recombinant human COX-2/-1, c-term His6;>recombinant human PGHS-1, without signal peptide, c-term hexaistidine tag	MULTI-MSMS	130207_20_Orbi1_SK_QC_G60_T98_B3_AspN_try	639.3	3	639.303	1914.89	52279	0.49812	0.43426	0.93238	639.304	64.087	0.44156	64.087	63.873	64.315	0				30	10	5	0	0	0	3.7947e-05	1	5861
ALGHGVDLGHIYG	13	Unmodified	_ALGHGVDLGHIYG_									0	0	0	0	0	recombinant human COX-2/-1, c-term His6;recombinant human PGHS-1, without signal peptide, c-term hexaistidine tag	recombinant human COX-2/-1, c-term His6	recombinant human COX-2/-1, c-term His6	>recombinant human COX-2/-1, c-term His6;>recombinant human PGHS-1, without signal peptide, c-term hexaistidine tag	MULTI-MSMS	130207_20_Orbi1_SK_QC_G60_T98_B3_AspN_try	436.9	3	436.895	1307.66	63652.8	0.58082	1.3908	1.9717	436.896	61.801	0.54114	61.801	61.599	62.14	0				61	13	6	0	0	0	0.00048562	1	5502
ALGHGVDLGHIYG	13	Unmodified	_ALGHGVDLGHIYG_									0	0	0	0	0	recombinant human COX-2/-1, c-term His6;recombinant human PGHS-1, without signal peptide, c-term hexaistidine tag	recombinant human COX-2/-1, c-term His6	recombinant human COX-2/-1, c-term His6	>recombinant human COX-2/-1, c-term His6;>recombinant human PGHS-1, without signal peptide, c-term hexaistidine tag	MULTI-MSMS	130207_20_Orbi1_SK_QC_G60_T98_B3_AspN_try	654.84	2	654.838	1307.66	51419.9	0.79648	0.87645	1.6729	654.839	61.801	0.81448	61.801	61.403	62.218	0				61	20	5	0	0	0	0.0018469	1	5505
ALGHGVDLGHIYG	13	Unmodified	_ALGHGVDLGHIYG_									0	0	0	0	0	recombinant human COX-2/-1, c-term His6;recombinant human PGHS-1, without signal peptide, c-term hexaistidine tag	recombinant human COX-2/-1, c-term His6	recombinant human COX-2/-1, c-term His6	>recombinant human COX-2/-1, c-term His6;>recombinant human PGHS-1, without signal peptide, c-term hexaistidine tag	MULTI-MSMS	130207_20_Orbi1_SK_QC_G60_T98_B3_AspN_try	436.9	3	436.895	1307.66	63652.7	0.4819	-0.1231	0.3588	436.895	62.356	0.67751	62.356	62.101	62.778	-3.8147e-06				42	16	4	0	0	0	0.018739	1	5586
CHPNSIFGESMIEIGAPFSLK	21	Oxidation (M)	_CHPNSIFGESM(ox)IEIGAPFSLK_				CHPNSIFGESM(1)IEIGAPFSLK				CHPNSIFGESM(86.57)IEIGAPFSLK	0	0	0	0	1	recombinant human COX-2/-1, c-term His6;recombinant human PGHS-1, without signal peptide, c-term hexaistidine tag	recombinant human COX-2/-1, c-term His6	recombinant human COX-2/-1, c-term His6	>recombinant human COX-2/-1, c-term His6;>recombinant human PGHS-1, without signal peptide, c-term hexaistidine tag	MULTI-MSMS	130207_20_Orbi1_SK_QC_G60_T98_B3_AspN_try	784.38	3	784.045	2349.11	47351.4	0.88826	-0.29653	0.59173	784.379	74.272	0.67056	74.272	74.005	74.676	-7.6294e-06				65	15	7	0	0	0	3.023e-05	1	7343
CHPNSIFGESMIEIGAPFSLK	21	Oxidation (M),Deamidation (N)	_CHPN(de)SIFGESM(ox)IEIGAPFSLK_	CHPN(1)SIFGESMIEIGAPFSLK			CHPNSIFGESM(1)IEIGAPFSLK	CHPN(55.97)SIFGESMIEIGAPFSLK			CHPNSIFGESM(55.97)IEIGAPFSLK	0	1	0	0	1	recombinant human COX-2/-1, c-term His6;recombinant human PGHS-1, without signal peptide, c-term hexaistidine tag	recombinant human COX-2/-1, c-term His6	recombinant human COX-2/-1, c-term His6	>recombinant human COX-2/-1, c-term His6;>recombinant human PGHS-1, without signal peptide, c-term hexaistidine tag	MULTI-MSMS	130207_20_Orbi1_SK_QC_G60_T98_B3_AspN_try	784.71	3	784.373	2350.1	47305.3	0.95875	-0.11505	0.8437	784.707	75.612	0.50757	75.612	75.35	75.858	0				39	11	6	0	0	0	0.0085682	1	7531
DALEFYPGLLLEK	13	Unmodified	_DALEFYPGLLLEK_									0	0	0	0	0	recombinant human COX-2/-1, c-term His6;recombinant human PGHS-1, without signal peptide, c-term hexaistidine tag	recombinant human COX-2/-1, c-term His6	recombinant human COX-2/-1, c-term His6	>recombinant human COX-2/-1, c-term His6;>recombinant human PGHS-1, without signal peptide, c-term hexaistidine tag	MULTI-MSMS	130207_20_Orbi1_SK_QC_G60_T98_B3_AspN_try	754.41	2	754.406	1506.8	48769.1	1.2759	0.22202	1.4979	754.406	79.783	2.2689	79.783	79.523	81.791	0				189	55	9	0	0	0	0.00023965	2	8109
DALEFYPGLLLEK	13	Unmodified	_DALEFYPGLLLEK_									0	0	0	0	0	recombinant human COX-2/-1, c-term His6;recombinant human PGHS-1, without signal peptide, c-term hexaistidine tag	recombinant human COX-2/-1, c-term His6	recombinant human COX-2/-1, c-term His6	>recombinant human COX-2/-1, c-term His6;>recombinant human PGHS-1, without signal peptide, c-term hexaistidine tag	MULTI-MSMS	130207_20_Orbi1_SK_QC_G60_T98_B3_AspN_try	503.61	3	503.273	1506.8	60077.9	0.1837	-0.30187	-0.11817	503.273	79.772	0.67233	79.772	79.566	80.238	-7.6294e-06				61	15	6	0	0	0	0.0010963	1	8116
DALEFYPGLLLEK	13	Unmodified	_DALEFYPGLLLEK_									0	0	0	0	0	recombinant human COX-2/-1, c-term His6;recombinant human PGHS-1, without signal peptide, c-term hexaistidine tag	recombinant human COX-2/-1, c-term His6	recombinant human COX-2/-1, c-term His6	>recombinant human COX-2/-1, c-term His6;>recombinant human PGHS-1, without signal peptide, c-term hexaistidine tag	MSMS	130207_20_Orbi1_SK_QC_G60_T98_B3_AspN_try	754.41	2	754.406	1506.8	NaN	NaN	NaN	NaN	NaN	82.022	1	82.022	81.522	82.522	0							0	0	0	0.010456	1	8444
DCPTPMGTK	9	Oxidation (M)	_DCPTPMGTK_									0	0	0	0	1	recombinant human COX-2/-1, c-term His6;recombinant human PGHS-1, without signal peptide, c-term hexaistidine tag	recombinant human COX-2/-1, c-term His6	recombinant human COX-2/-1, c-term His6	>recombinant human COX-2/-1, c-term His6;>recombinant human PGHS-1, without signal peptide, c-term hexaistidine tag	MULTI-MSMS	130207_20_Orbi1_SK_QC_G60_T98_B3_AspN_try	511.72	2	511.718	1021.42	58652.5	-0.48573	0.14968	-0.33605	511.718	44.937	0.40796	44.937	44.675	45.083	0				18	9	3	0	0	0	0.015705	1	2914
DEQLFQTTR	9	Deamidation (NQ)	_DEQLFQ(de)TTR_		DEQ(0.002)LFQ(0.998)TTR				DEQ(-27.71)LFQ(27.71)TTR			0	0	1	0	0	recombinant human COX-2/-1, c-term His6;recombinant human PGHS-1, without signal peptide, c-term hexaistidine tag	recombinant human COX-2/-1, c-term His6	recombinant human COX-2/-1, c-term His6	>recombinant human COX-2/-1, c-term His6;>recombinant human PGHS-1, without signal peptide, c-term hexaistidine tag	MULTI-MSMS	130207_20_Orbi1_SK_QC_G60_T98_B3_AspN_try	569.77	2	569.772	1137.53	55191.4	-0.14442	0.24097	0.096554	569.773	57.852	0.38821	57.852	57.64	58.028	3.8147e-06				44	9	6	0	0	0	0.00038981	1	4899
DEQLFQTTR	9	Deamidation (NQ)	_DEQ(de)LFQTTR_		DEQ(0.991)LFQ(0.009)TTR				DEQ(20.57)LFQ(-20.57)TTR			0	0	1	0	0	recombinant human COX-2/-1, c-term His6;recombinant human PGHS-1, without signal peptide, c-term hexaistidine tag	recombinant human COX-2/-1, c-term His6	recombinant human COX-2/-1, c-term His6	>recombinant human COX-2/-1, c-term His6;>recombinant human PGHS-1, without signal peptide, c-term hexaistidine tag	MULTI-MSMS	130207_20_Orbi1_SK_QC_G60_T98_B3_AspN_try	569.77	2	569.772	1137.53	55345.7	-0.076777	-0.11976	-0.19653	569.772	58.262	0.82599	58.262	58.028	58.854	0				50	21	6	0	0	0	0.00044081	1	4984
DEQLFQTTR	9	Unmodified	_DEQLFQTTR_									0	0	0	0	0	recombinant human COX-2/-1, c-term His6;recombinant human PGHS-1, without signal peptide, c-term hexaistidine tag	recombinant human COX-2/-1, c-term His6	recombinant human COX-2/-1, c-term His6	>recombinant human COX-2/-1, c-term His6;>recombinant human PGHS-1, without signal peptide, c-term hexaistidine tag	MULTI-MSMS	130207_20_Orbi1_SK_QC_G60_T98_B3_AspN_try	569.28	2	569.28	1136.55	55597.8	-0.012772	0.2924	0.27963	569.281	57.135	1.2846	57.135	56.858	58.143	0				136	33	8	0	0	0	4.3464e-19	2	4768
DGEMYPPSVEEAPVLMHYPR	20	2 Oxidation (M)	_DGEM(ox)YPPSVEEAPVLM(ox)HYPR_				DGEM(1)YPPSVEEAPVLM(1)HYPR				DGEM(40.6)YPPSVEEAPVLM(40.6)HYPR	0	0	0	0	2	recombinant human COX-2/-1, c-term His6;recombinant human PGHS-1, without signal peptide, c-term hexaistidine tag	recombinant human COX-2/-1, c-term His6	recombinant human COX-2/-1, c-term His6	>recombinant human COX-2/-1, c-term His6;>recombinant human PGHS-1, without signal peptide, c-term hexaistidine tag	MULTI-SECPEP	130207_20_Orbi1_SK_QC_G60_T98_B3_AspN_try	588.52	4	588.019	2348.05	54685.2	0.071802	-0.25126	-0.17946	588.269	63.042	1.6985	63.042	62.455	64.153	-3.8147e-06				141	41	7	0	0	0	0.028525	1	5710
DGEMYPPSVEEAPVLMHYPR	20	Oxidation (M)	_DGEM(ox)YPPSVEEAPVLMHYPR_				DGEM(1)YPPSVEEAPVLMHYPR				DGEM(40.38)YPPSVEEAPVLM(-40.38)HYPR	0	0	0	0	1	recombinant human COX-2/-1, c-term His6;recombinant human PGHS-1, without signal peptide, c-term hexaistidine tag	recombinant human COX-2/-1, c-term His6	recombinant human COX-2/-1, c-term His6	>recombinant human COX-2/-1, c-term His6;>recombinant human PGHS-1, without signal peptide, c-term hexaistidine tag	MULTI-MSMS	130207_20_Orbi1_SK_QC_G60_T98_B3_AspN_try	779.03	3	778.357	2332.05	47800.2	0.97444	-0.24062	0.73382	779.026	66.837	1.935	66.837	66.274	68.209	0				156	48	9	0	0	0	0.01283	1	6277
DHHILHVAV	9	Unmodified	_DHHILHVAV_									0	0	0	0	0	recombinant human COX-2/-1, c-term His6;recombinant human PGHS-1, without signal peptide, c-term hexaistidine tag	recombinant human COX-2/-1, c-term His6	recombinant human COX-2/-1, c-term His6	>recombinant human COX-2/-1, c-term His6;>recombinant human PGHS-1, without signal peptide, c-term hexaistidine tag	MULTI-MSMS	130207_20_Orbi1_SK_QC_G60_T98_B3_AspN_try	347.53	3	347.526	1039.56	72427.7	1.8302	0.54546	2.3757	347.527	56.115	1.2821	56.115	55.789	57.071	0				96	33	5	0	0	0	0.015293	2	4611
DHHILHVAV	9	Unmodified	_DHHILHVAV_									0	0	0	0	0	recombinant human COX-2/-1, c-term His6;recombinant human PGHS-1, without signal peptide, c-term hexaistidine tag	recombinant human COX-2/-1, c-term His6	recombinant human COX-2/-1, c-term His6	>recombinant human COX-2/-1, c-term His6;>recombinant human PGHS-1, without signal peptide, c-term hexaistidine tag	MULTI-MSMS	130207_20_Orbi1_SK_QC_G60_T98_B3_AspN_try	520.78	2	520.785	1039.56	58277.6	0.26254	0.57834	0.84088	520.786	56.112	1.4035	56.112	55.667	57.071	0				95	36	6	0	0	0	0.0017583	1	4612
DIDALEFYPGLLLEK	15	Unmodified	_DIDALEFYPGLLLEK_									0	0	0	0	0	recombinant human COX-2/-1, c-term His6;recombinant human PGHS-1, without signal peptide, c-term hexaistidine tag	recombinant human COX-2/-1, c-term His6	recombinant human COX-2/-1, c-term His6	>recombinant human COX-2/-1, c-term His6;>recombinant human PGHS-1, without signal peptide, c-term hexaistidine tag	MULTI-MSMS	130207_20_Orbi1_SK_QC_G60_T98_B3_AspN_try	868.46	2	868.461	1734.91	46058.9	1.4675	-0.29007	1.1775	868.461	82.998	0.41044	82.998	82.811	83.222	0				48	11	7	0	0	0	0.0045675	1	8567
DIDALEFYPGLLLEK	15	Unmodified	_DIDALEFYPGLLLEK_									0	0	0	0	0	recombinant human COX-2/-1, c-term His6;recombinant human PGHS-1, without signal peptide, c-term hexaistidine tag	recombinant human COX-2/-1, c-term His6	recombinant human COX-2/-1, c-term His6	>recombinant human COX-2/-1, c-term His6;>recombinant human PGHS-1, without signal peptide, c-term hexaistidine tag	MULTI-MSMS	130207_20_Orbi1_SK_QC_G60_T98_B3_AspN_try	579.31	3	579.31	1734.91	53601.6	0.30058	0.84556	1.1461	579.979	83.004	0.50207	83.004	82.811	83.313	7.6294e-06				23	16	4	0	0	0	0.03907	1	8576
DIDALEFYPGLLLEK	15	Unmodified	_DIDALEFYPGLLLEK_									0	0	0	0	0	recombinant human COX-2/-1, c-term His6;recombinant human PGHS-1, without signal peptide, c-term hexaistidine tag	recombinant human COX-2/-1, c-term His6	recombinant human COX-2/-1, c-term His6	>recombinant human COX-2/-1, c-term His6;>recombinant human PGHS-1, without signal peptide, c-term hexaistidine tag	MULTI-MSMS	130207_20_Orbi1_SK_QC_G60_T98_B3_AspN_try	869.47	2	868.461	1734.91	45898.3	1.452	0.10905	1.5611	868.461	83.283	0.16808	83.283	83.192	83.36	7.6294e-06				17	7	3	0	0	0	0.002432	2	8621
DIDALEFYPGLLLEK	15	Unmodified	_DIDALEFYPGLLLEK_									0	0	0	0	0	recombinant human COX-2/-1, c-term His6;recombinant human PGHS-1, without signal peptide, c-term hexaistidine tag	recombinant human COX-2/-1, c-term His6	recombinant human COX-2/-1, c-term His6	>recombinant human COX-2/-1, c-term His6;>recombinant human PGHS-1, without signal peptide, c-term hexaistidine tag	MULTI-MSMS	130207_20_Orbi1_SK_QC_G60_T98_B3_AspN_try	868.96	2	868.461	1734.91	45359.5	1.438	0.095524	1.5335	868.462	83.849	0.8009	83.849	83.617	84.418	0				93	23	8	0	0	0	1.9686e-05	2	8677
DIDALEFYPGLLLEK	15	Unmodified	_DIDALEFYPGLLLEK_									0	0	0	0	0	recombinant human COX-2/-1, c-term His6;recombinant human PGHS-1, without signal peptide, c-term hexaistidine tag	recombinant human COX-2/-1, c-term His6	recombinant human COX-2/-1, c-term His6	>recombinant human COX-2/-1, c-term His6;>recombinant human PGHS-1, without signal peptide, c-term hexaistidine tag	MULTI-MSMS	130207_20_Orbi1_SK_QC_G60_T98_B3_AspN_try	579.31	3	579.31	1734.91	55997	0.2717	0.063093	0.3348	579.31	83.848	0.56093	83.848	83.546	84.107	0				61	15	8	0	0	0	0.0011562	1	8678
DLGHIYGDNLER	12	Unmodified	_DLGHIYGDNLER_									0	0	0	0	0	recombinant human COX-2/-1, c-term His6;recombinant human PGHS-1, without signal peptide, c-term hexaistidine tag	recombinant human COX-2/-1, c-term His6	recombinant human COX-2/-1, c-term His6	>recombinant human COX-2/-1, c-term His6;>recombinant human PGHS-1, without signal peptide, c-term hexaistidine tag	MULTI-MSMS	130207_20_Orbi1_SK_QC_G60_T98_B3_AspN_try	467.9	3	467.897	1400.67	61922.2	-0.13786	-0.047977	-0.18584	467.897	58.632	0.41457	58.632	58.478	58.892	0				30	10	5	0	0	0	0.0017153	1	5027
DLLKAEHPTWG	11	Unmodified	_DLLKAEHPTWG_									0	0	0	0	0	recombinant human COX-2/-1, c-term His6;recombinant human PGHS-1, without signal peptide, c-term hexaistidine tag	recombinant human COX-2/-1, c-term His6	recombinant human COX-2/-1, c-term His6	>recombinant human COX-2/-1, c-term His6;>recombinant human PGHS-1, without signal peptide, c-term hexaistidine tag	MULTI-MSMS	130207_20_Orbi1_SK_QC_G60_T98_B3_AspN_try	633.83	2	633.827	1265.64	53046.7	0.74636	0.6734	1.4198	633.828	61.327	1.1882	61.327	61.107	62.295	-3.8147e-06				86	30	6	0	0	0	3.9976e-05	1	5428
DLLKAEHPTWG	11	Unmodified	_DLLKAEHPTWG_									0	0	0	0	0	recombinant human COX-2/-1, c-term His6;recombinant human PGHS-1, without signal peptide, c-term hexaistidine tag	recombinant human COX-2/-1, c-term His6	recombinant human COX-2/-1, c-term His6	>recombinant human COX-2/-1, c-term His6;>recombinant human PGHS-1, without signal peptide, c-term hexaistidine tag	MULTI-MSMS	130207_20_Orbi1_SK_QC_G60_T98_B3_AspN_try	422.89	3	422.887	1265.64	64317.2	0.86374	0.8059	1.6696	422.888	61.324	0.64403	61.324	61.107	61.751	0				54	16	6	0	0	0	0.022129	1	5429
DYGVEALV	8	Unmodified	_DYGVEALV_									0	0	0	0	0	recombinant human COX-2/-1, c-term His6;recombinant human PGHS-1, without signal peptide, c-term hexaistidine tag	recombinant human COX-2/-1, c-term His6	recombinant human COX-2/-1, c-term His6	>recombinant human COX-2/-1, c-term His6;>recombinant human PGHS-1, without signal peptide, c-term hexaistidine tag	MULTI-MSMS	130207_20_Orbi1_SK_QC_G60_T98_B3_AspN_try	433.22	2	433.219	864.423	65017.8	0.72844	-0.0014481	0.72699	433.219	70.591	0.86581	70.591	70.303	71.168	-7.6294e-06				55	20	5	0	0	0	0.0044943	1	6801
DYGVEALVDAFSR	13	Unmodified	_DYGVEALVDAFSR_									0	0	0	0	0	recombinant human COX-2/-1, c-term His6;recombinant human PGHS-1, without signal peptide, c-term hexaistidine tag	recombinant human COX-2/-1, c-term His6	recombinant human COX-2/-1, c-term His6	>recombinant human COX-2/-1, c-term His6;>recombinant human PGHS-1, without signal peptide, c-term hexaistidine tag	MULTI-MSMS	130207_20_Orbi1_SK_QC_G60_T98_B3_AspN_try	721.35	2	721.352	1440.69	51579.4	1.117	-0.32017	0.79684	721.351	70.776	0.33007	70.776	70.589	70.919	-7.6294e-06				22	7	4	0	0	0	0.0010214	1	6850
DYGVEALVDAFSR	13	Unmodified	_DYGVEALVDAFSR_									0	0	0	0	0	recombinant human COX-2/-1, c-term His6;recombinant human PGHS-1, without signal peptide, c-term hexaistidine tag	recombinant human COX-2/-1, c-term His6	recombinant human COX-2/-1, c-term His6	>recombinant human COX-2/-1, c-term His6;>recombinant human PGHS-1, without signal peptide, c-term hexaistidine tag	MULTI-MSMS	130207_20_Orbi1_SK_QC_G60_T98_B3_AspN_try	721.85	2	721.352	1440.69	46042.4	1.0527	0.18467	1.2374	721.352	82.864	0.14885	82.864	82.768	82.917	0				6	3	2	0	0	0	0.0017769	1	8561
DYISWESFSNVSYYTR	16	Deamidation 18O (N)	_DYISWESFSN(de)VSYYTR_			DYISWESFSN(1)VSYYTR				DYISWESFSN(133.87)VSYYTR		0	0	0	1	0	recombinant human COX-2/-1, c-term His6;recombinant human PGHS-1, without signal peptide, c-term hexaistidine tag	recombinant human COX-2/-1, c-term His6	recombinant human COX-2/-1, c-term His6	>recombinant human COX-2/-1, c-term His6;>recombinant human PGHS-1, without signal peptide, c-term hexaistidine tag	MULTI-MSMS	130207_20_Orbi1_SK_QC_G60_T98_B3_AspN_try	1011.45	2	1010.45	2018.88	42468.8	1.7678	-0.35895	1.4088	1011.45	77.785	0.89458	77.785	77.512	78.406	0				77	20	7	0	0	0	0.00010544	1	7833
EMAAELEELYG	11	Oxidation (M)	_EM(ox)AAELEELYG_				EM(1)AAELEELYG				EM(153.05)AAELEELYG	0	0	0	0	1	recombinant human COX-2/-1, c-term His6;recombinant human PGHS-1, without signal peptide, c-term hexaistidine tag	recombinant human COX-2/-1, c-term His6	recombinant human COX-2/-1, c-term His6	>recombinant human COX-2/-1, c-term His6;>recombinant human PGHS-1, without signal peptide, c-term hexaistidine tag	MULTI-MSMS	130207_20_Orbi1_SK_QC_G60_T98_B3_AspN_try	635.78	2	635.779	1269.54	52955.6	0.48794	0.28795	0.77589	635.779	67.38	2.0692	67.38	66.926	68.996	-7.6294e-06				83	51	2	0	0	0	4.7012e-05	1	6335
EMAAELEELYG	11	Unmodified	_EMAAELEELYG_									0	0	0	0	0	recombinant human COX-2/-1, c-term His6;recombinant human PGHS-1, without signal peptide, c-term hexaistidine tag	recombinant human COX-2/-1, c-term His6	recombinant human COX-2/-1, c-term His6	>recombinant human COX-2/-1, c-term His6;>recombinant human PGHS-1, without signal peptide, c-term hexaistidine tag	MULTI-MSMS	130207_20_Orbi1_SK_QC_G60_T98_B3_AspN_try	627.78	2	627.782	1253.55	53868.6	0.46668	0.40115	0.86783	627.782	73.212	0.45675	73.212	73.002	73.458	0				33	10	5	0	0	0	0.0042643	1	7191
EMAAELEELYGDI	13	Oxidation (M)	_EM(ox)AAELEELYGDI_				EM(1)AAELEELYGDI				EM(198.81)AAELEELYGDI	0	0	0	0	1	recombinant human COX-2/-1, c-term His6;recombinant human PGHS-1, without signal peptide, c-term hexaistidine tag	recombinant human COX-2/-1, c-term His6	recombinant human COX-2/-1, c-term His6	>recombinant human COX-2/-1, c-term His6;>recombinant human PGHS-1, without signal peptide, c-term hexaistidine tag	MULTI-MSMS	130207_20_Orbi1_SK_QC_G60_T98_B3_AspN_try	749.83	2	749.835	1497.65	48895.2	0.99191	0.22816	1.2201	749.835	76.269	0.46512	76.269	76.026	76.491	0				35	10	5	0	0	0	8.6408e-08	1	7629
EMAAELEELYGDI	13	Unmodified	_EMAAELEELYGDI_									0	0	0	0	0	recombinant human COX-2/-1, c-term His6;recombinant human PGHS-1, without signal peptide, c-term hexaistidine tag	recombinant human COX-2/-1, c-term His6	recombinant human COX-2/-1, c-term His6	>recombinant human COX-2/-1, c-term His6;>recombinant human PGHS-1, without signal peptide, c-term hexaistidine tag	MULTI-MSMS	130207_20_Orbi1_SK_QC_G60_T98_B3_AspN_try	742.34	2	741.837	1481.66	46996.9	1.2173	-0.3436	0.87367	741.837	81.655	0.25465	81.655	81.502	81.756	0				14	6	3	0	0	0	0.0014949	1	8388
FDPELLFGVQFQYR	14	Unmodified	_FDPELLFGVQFQYR_									0	0	0	0	0	recombinant human COX-2/-1, c-term His6;recombinant human PGHS-1, without signal peptide, c-term hexaistidine tag	recombinant human COX-2/-1, c-term His6	recombinant human COX-2/-1, c-term His6	>recombinant human COX-2/-1, c-term His6;>recombinant human PGHS-1, without signal peptide, c-term hexaistidine tag	MULTI-MSMS	130207_20_Orbi1_SK_QC_G60_T98_B3_AspN_try	586.97	3	586.967	1757.88	55545.4	0.38108	0.014345	0.39543	586.967	81.993	0.70997	81.993	81.756	82.466	0				78	20	6	0	0	0	0.0014506	2	8421
FDPELLFGVQFQYR	14	Unmodified	_FDPELLFGVQFQYR_									0	0	0	0	0	recombinant human COX-2/-1, c-term His6;recombinant human PGHS-1, without signal peptide, c-term hexaistidine tag	recombinant human COX-2/-1, c-term His6	recombinant human COX-2/-1, c-term His6	>recombinant human COX-2/-1, c-term His6;>recombinant human PGHS-1, without signal peptide, c-term hexaistidine tag	MULTI-MSMS	130207_20_Orbi1_SK_QC_G60_T98_B3_AspN_try	880.95	2	879.946	1757.88	45022.3	1.5422	0.1386	1.6808	880.949	82	0.66708	82	81.756	82.424	0				74	19	6	0	0	0	0.013174	1	8449
FGMKPYTSFQELVGEK	16	Oxidation (M)	_FGM(ox)KPYTSFQELVGEK_				FGM(1)KPYTSFQELVGEK				FGM(130.02)KPYTSFQELVGEK	0	0	0	0	1	recombinant human COX-2/-1, c-term His6;recombinant human PGHS-1, without signal peptide, c-term hexaistidine tag	recombinant human COX-2/-1, c-term His6	recombinant human COX-2/-1, c-term His6	>recombinant human COX-2/-1, c-term His6;>recombinant human PGHS-1, without signal peptide, c-term hexaistidine tag	MULTI-MSMS	130207_20_Orbi1_SK_QC_G60_T98_B3_AspN_try	626.31	3	626.31	1875.91	53560.2	0.35808	0.24299	0.60107	626.645	66.949	1.692	66.949	66.601	68.293	7.6294e-06				156	42	8	0	0	0	0.00012653	1	6253
FGMKPYTSFQELVGEK	16	Oxidation (M),Deamidation (NQ)	_FGM(ox)KPYTSFQ(de)ELVGEK_		FGMKPYTSFQ(1)ELVGEK		FGM(1)KPYTSFQELVGEK		FGMKPYTSFQ(75.45)ELVGEK		FGM(75.45)KPYTSFQELVGEK	0	0	1	0	1	recombinant human COX-2/-1, c-term His6;recombinant human PGHS-1, without signal peptide, c-term hexaistidine tag	recombinant human COX-2/-1, c-term His6	recombinant human COX-2/-1, c-term His6	>recombinant human COX-2/-1, c-term His6;>recombinant human PGHS-1, without signal peptide, c-term hexaistidine tag	MULTI-MSMS	130207_20_Orbi1_SK_QC_G60_T98_B3_AspN_try	626.97	3	626.638	1876.89	57160	0.62355	-1.0169	-0.39334	626.637	68.425	0.50385	68.425	68.167	68.671	0				18	11	2	0	0	0	0.03816	1	6498
FGMKPYTSFQELVGEK	16	Unmodified	_FGMKPYTSFQELVGEK_									0	0	0	0	0	recombinant human COX-2/-1, c-term His6;recombinant human PGHS-1, without signal peptide, c-term hexaistidine tag	recombinant human COX-2/-1, c-term His6	recombinant human COX-2/-1, c-term His6	>recombinant human COX-2/-1, c-term His6;>recombinant human PGHS-1, without signal peptide, c-term hexaistidine tag	MULTI-MSMS	130207_20_Orbi1_SK_QC_G60_T98_B3_AspN_try	620.98	3	620.978	1859.91	53595.7	0.69547	-0.14119	0.55428	620.978	70.517	0.82458	70.517	70.303	71.127	0				57	19	6	0	0	0	2.851e-05	1	6798
GFWNVVNATFIR	12	Deamidation (N)	_GFWNVVN(de)ATFIR_	GFWNVVN(1)ATFIR				GFWN(-34.38)VVN(34.38)ATFIR				0	1	0	0	0	recombinant human COX-2/-1, c-term His6	recombinant human COX-2/-1, c-term His6	recombinant human COX-2/-1, c-term His6	>recombinant human COX-2/-1, c-term His6	MULTI-MSMS	130207_20_Orbi1_SK_QC_G60_T98_B3_AspN_try	712.87	2	712.87	1423.72	50313.1	0.89248	0.052274	0.94476	713.371	76.781	0.42635	76.781	76.533	76.959	0				15	9	2	0	0	0	0.026942	1	7713
GFWNVVNATFIR	12	Unmodified	_GFWNVVNATFIR_									0	0	0	0	0	recombinant human COX-2/-1, c-term His6	recombinant human COX-2/-1, c-term His6	recombinant human COX-2/-1, c-term His6	>recombinant human COX-2/-1, c-term His6	MULTI-MSMS	130207_20_Orbi1_SK_QC_G60_T98_B3_AspN_try	712.38	2	712.378	1422.74	49788.5	1.0982	-0.18543	0.91273	712.378	80.353	0.68424	80.353	80.112	80.796	0				62	15	7	0	0	0	3.2188e-07	1	8195
GFWNVVNATFIR	12	Unmodified	_GFWNVVNATFIR_									0	0	0	0	0	recombinant human COX-2/-1, c-term His6	recombinant human COX-2/-1, c-term His6	recombinant human COX-2/-1, c-term His6	>recombinant human COX-2/-1, c-term His6	MULTI-MSMS	130207_20_Orbi1_SK_QC_G60_T98_B3_AspN_try	475.25	3	475.254	1422.74	60350.3	0.19693	-0.72073	-0.52379	475.254	80.358	0.42407	80.358	80.112	80.536	0				33	9	5	0	0	0	5.3284e-05	2	8205
GLLGNPICSPEYWK	14	Unmodified	_GLLGNPICSPEYWK_									0	0	0	0	0	recombinant human COX-2/-1, c-term His6;recombinant human PGHS-1, without signal peptide, c-term hexaistidine tag	recombinant human COX-2/-1, c-term His6	recombinant human COX-2/-1, c-term His6	>recombinant human COX-2/-1, c-term His6;>recombinant human PGHS-1, without signal peptide, c-term hexaistidine tag	MULTI-MSMS	130207_20_Orbi1_SK_QC_G60_T98_B3_AspN_try	817.91	2	817.406	1632.8	45753.2	1.2955	-0.07589	1.2196	817.406	71.648	0.42048	71.648	71.414	71.835	0				41	9	6	0	0	0	0.00070835	1	6964
GLLGNPICSPEYWKPSTFGGEVGFNIVK	28	Unmodified	_GLLGNPICSPEYWKPSTFGGEVGFNIVK_									0	0	0	0	0	recombinant human COX-2/-1, c-term His6;recombinant human PGHS-1, without signal peptide, c-term hexaistidine tag	recombinant human COX-2/-1, c-term His6	recombinant human COX-2/-1, c-term His6	>recombinant human COX-2/-1, c-term His6;>recombinant human PGHS-1, without signal peptide, c-term hexaistidine tag	MULTI-MSMS	130207_20_Orbi1_SK_QC_G60_T98_B3_AspN_try	1023.19	3	1022.85	3065.53	42370.3	1.8055	-0.34272	1.4628	1023.19	78.116	0.42715	78.116	77.894	78.321	0				39	9	6	0	0	0	1.4591e-05	1	7891
GVCMSVGF	8	Oxidation (M)	_GVCM(ox)SVGF_				GVCM(1)SVGF				GVCM(110.61)SVGF	0	0	0	0	1	recombinant human COX-2/-1, c-term His6;recombinant human PGHS-2, without signal peptide, c-term hexaistidine tag	recombinant human COX-2/-1, c-term His6	recombinant human COX-2/-1, c-term His6	>recombinant human COX-2/-1, c-term His6;>recombinant human PGHS-2, without signal peptide, c-term hexaistidine tag	MULTI-MSMS	130207_20_Orbi1_SK_QC_G60_T98_B3_AspN_try	436.69	2	436.686	871.357	64949.2	0.63628	-0.18513	0.45114	436.686	61.208	0.80623	61.208	60.944	61.751	0				64	20	5	0	0	0	0.0011709	1	5400
GVCMSVGF	8	Oxidation (M)	_GVCM(ox)SVGF_				GVCM(1)SVGF				GVCM(73.97)SVGF	0	0	0	0	1	recombinant human COX-2/-1, c-term His6;recombinant human PGHS-2, without signal peptide, c-term hexaistidine tag	recombinant human COX-2/-1, c-term His6	recombinant human COX-2/-1, c-term His6	>recombinant human COX-2/-1, c-term His6;>recombinant human PGHS-2, without signal peptide, c-term hexaistidine tag	MULTI-MSMS	130207_20_Orbi1_SK_QC_G60_T98_B3_AspN_try	436.69	2	436.686	871.357	62707.1	0.48875	0.090172	0.57893	436.686	68.119	0.61732	68.119	67.676	68.293	0				25	14	3	0	0	0	0.010979	1	6466
GVCMSVGF	8	Unmodified	_GVCMSVGF_									0	0	0	0	0	recombinant human COX-2/-1, c-term His6;recombinant human PGHS-2, without signal peptide, c-term hexaistidine tag	recombinant human COX-2/-1, c-term His6	recombinant human COX-2/-1, c-term His6	>recombinant human COX-2/-1, c-term His6;>recombinant human PGHS-2, without signal peptide, c-term hexaistidine tag	MULTI-MSMS	130207_20_Orbi1_SK_QC_G60_T98_B3_AspN_try	428.69	2	428.688	855.362	64451.2	0.63112	-0.16464	0.46648	428.688	68.145	0.54478	68.145	67.917	68.462	7.6294e-06				29	12	4	0	0	0	0.0053909	1	6460
IAMEFNHLYHWHPLMP	16	2 Oxidation (M)	_IAM(ox)EFNHLYHWHPLM(ox)P_				IAM(1)EFNHLYHWHPLM(1)P				IAM(84.36)EFNHLYHWHPLM(84.36)P	0	0	0	0	2	recombinant human COX-2/-1, c-term His6;recombinant human PGHS-1, without signal peptide, c-term hexaistidine tag	recombinant human COX-2/-1, c-term His6	recombinant human COX-2/-1, c-term His6	>recombinant human COX-2/-1, c-term His6;>recombinant human PGHS-1, without signal peptide, c-term hexaistidine tag	MULTI-MSMS	130207_20_Orbi1_SK_QC_G60_T98_B3_AspN_try	690.33	3	689.99	2066.95	52000.7	0.66616	-0.051531	0.61463	690.325	67.572	1.6363	67.572	67.115	68.751	0				129	40	7	0	0	0	0.0013072	1	6359
IVIEEYVQQLSGYFLQLK	18	Unmodified	_IVIEEYVQQLSGYFLQLK_									0	0	0	0	0	recombinant human COX-2/-1, c-term His6;recombinant human PGHS-1, without signal peptide, c-term hexaistidine tag	recombinant human COX-2/-1, c-term His6	recombinant human COX-2/-1, c-term His6	>recombinant human COX-2/-1, c-term His6;>recombinant human PGHS-1, without signal peptide, c-term hexaistidine tag	MULTI-MSMS	130207_20_Orbi1_SK_QC_G60_T98_B3_AspN_try	724.4	3	724.065	2169.17	50793.3	1.0798	0.41978	1.4996	724.4	90.221	0.087189	90.221	90.156	90.244	-7.6294e-06				8	2	4	0	0	0	0.0024492	1	9388
KLVCLNTK	8	Unmodified	_KLVCLNTK_									0	0	0	0	0	recombinant human COX-2/-1, c-term His6;recombinant human PGHS-1, without signal peptide, c-term hexaistidine tag	recombinant human COX-2/-1, c-term His6	recombinant human COX-2/-1, c-term His6	>recombinant human COX-2/-1, c-term His6;>recombinant human PGHS-1, without signal peptide, c-term hexaistidine tag	MULTI-MSMS	130207_20_Orbi1_SK_QC_G60_T98_B3_AspN_try	325.86	3	325.86	974.558	75061.6	1.391	0.060687	1.4517	325.86	49.778	0.41857	49.778	49.601	50.019	3.8147e-06				29	10	4	0	0	0	0.0010886	1	3629
LFLKPTPNTVHYILTHFK	18	Unmodified	_LFLKPTPNTVHYILTHFK_									0	0	0	0	0	recombinant human COX-2/-1, c-term His6;recombinant human PGHS-2, without signal peptide, c-term hexaistidine tag	recombinant human COX-2/-1, c-term His6	recombinant human COX-2/-1, c-term His6	>recombinant human COX-2/-1, c-term His6;>recombinant human PGHS-2, without signal peptide, c-term hexaistidine tag	MULTI-MSMS	130207_20_Orbi1_SK_QC_G60_T98_B3_AspN_try	543.31	4	543.061	2168.21	56877.7	-0.25028	0.2344	-0.015884	543.312	75.367	1.4324	75.367	74.973	76.405	0				77	33	6	0	0	0	0.035489	1	7488
LILIGETIK	9	Unmodified	_LILIGETIK_									0	0	0	0	0	recombinant human COX-2/-1, c-term His6;recombinant human PGHS-1, without signal peptide, c-term hexaistidine tag;recombinant human PGHS-2, without signal peptide, c-term hexaistidine tag	recombinant human COX-2/-1, c-term His6	recombinant human COX-2/-1, c-term His6	>recombinant human COX-2/-1, c-term His6;>recombinant human PGHS-1, without signal peptide, c-term hexaistidine tag;>recombinant human PGHS-2, without signal peptide, c-term hexaistidine tag	MULTI-MSMS	130207_20_Orbi1_SK_QC_G60_T98_B3_AspN_try	500.33	2	500.326	998.638	59703.8	-0.062734	0.30283	0.2401	500.327	67.636	2.4215	67.636	67.377	69.798	0				153	58	6	0	0	0	0.0043724	1	6370
LILIGETIK	9	Unmodified	_LILIGETIK_									0	0	0	0	0	recombinant human COX-2/-1, c-term His6;recombinant human PGHS-1, without signal peptide, c-term hexaistidine tag;recombinant human PGHS-2, without signal peptide, c-term hexaistidine tag	recombinant human COX-2/-1, c-term His6	recombinant human COX-2/-1, c-term His6	>recombinant human COX-2/-1, c-term His6;>recombinant human PGHS-1, without signal peptide, c-term hexaistidine tag;>recombinant human PGHS-2, without signal peptide, c-term hexaistidine tag	MSMS	130207_20_Orbi1_SK_QC_G60_T98_B3_AspN_try	500.33	2	500.326	998.638	NaN	NaN	NaN	NaN	NaN	71.591	1	71.591	71.091	72.091	0							0	0	0	0.011212	1	6966
LQPFNEYRK	9	Unmodified	_LQPFNEYRK_									0	0	0	0	0	recombinant human COX-2/-1, c-term His6;recombinant human PGHS-1, without signal peptide, c-term hexaistidine tag	recombinant human COX-2/-1, c-term His6	recombinant human COX-2/-1, c-term His6	>recombinant human COX-2/-1, c-term His6;>recombinant human PGHS-1, without signal peptide, c-term hexaistidine tag	MULTI-MSMS	130207_20_Orbi1_SK_QC_G60_T98_B3_AspN_try	398.88	3	398.88	1193.62	66221.3	0.73151	-0.34475	0.38676	398.88	54.045	0.6321	54.045	53.74	54.372	0				60	15	6	0	0	0	0.033867	1	4279
LQPFNEYRK	9	Unmodified	_LQPFNEYRK_									0	0	0	0	0	recombinant human COX-2/-1, c-term His6;recombinant human PGHS-1, without signal peptide, c-term hexaistidine tag	recombinant human COX-2/-1, c-term His6	recombinant human COX-2/-1, c-term His6	>recombinant human COX-2/-1, c-term His6;>recombinant human PGHS-1, without signal peptide, c-term hexaistidine tag	MSMS	130207_20_Orbi1_SK_QC_G60_T98_B3_AspN_try	597.82	2	597.817	1193.62	NaN	NaN	NaN	NaN	NaN	54.132	1	54.132	53.632	54.632	3.8147e-06							0	0	0	0.027495	1	4312
LVCLNTK	7	Deamidation (N)	_LVCLN(de)TK_	LVCLN(1)TK				LVCLN(82.24)TK				0	1	0	0	0	recombinant human COX-2/-1, c-term His6;recombinant human PGHS-1, without signal peptide, c-term hexaistidine tag	recombinant human COX-2/-1, c-term His6	recombinant human COX-2/-1, c-term His6	>recombinant human COX-2/-1, c-term His6;>recombinant human PGHS-1, without signal peptide, c-term hexaistidine tag	MULTI-MSMS	130207_20_Orbi1_SK_QC_G60_T98_B3_AspN_try	424.73	2	424.731	847.447	69665	0.51952	-0.73186	-0.21233	424.731	51.336	0.652	51.336	51.07	51.722	0				38	16	4	0	0	0	0.034111	1	3881
LVCLNTK	7	Unmodified	_LVCLNTK_									0	0	0	0	0	recombinant human COX-2/-1, c-term His6;recombinant human PGHS-1, without signal peptide, c-term hexaistidine tag	recombinant human COX-2/-1, c-term His6	recombinant human COX-2/-1, c-term His6	>recombinant human COX-2/-1, c-term His6;>recombinant human PGHS-1, without signal peptide, c-term hexaistidine tag	MULTI-MSMS	130207_20_Orbi1_SK_QC_G60_T98_B3_AspN_try	424.24	2	424.239	846.463	65141.1	0.49625	-0.069599	0.42665	424.239	51.079	0.96137	51.079	50.803	51.764	0				68	24	5	0	0	0	0.0067196	1	3826
MGPGFTK	7	Oxidation (M)	_M(ox)GPGFTK_				M(1)GPGFTK				M(104.21)GPGFTK	0	0	0	0	1	recombinant human COX-2/-1, c-term His6;recombinant human PGHS-1, without signal peptide, c-term hexaistidine tag	recombinant human COX-2/-1, c-term His6	recombinant human COX-2/-1, c-term His6	>recombinant human COX-2/-1, c-term His6;>recombinant human PGHS-1, without signal peptide, c-term hexaistidine tag	MULTI-MSMS	130207_20_Orbi1_SK_QC_G60_T98_B3_AspN_try	377.18	2	377.184	752.353	67924	0.7967	-0.40288	0.39381	377.184	45.318	3.0015	45.318	44.603	47.604	3.8147e-06				195	75	7	0	0	0	0.0034495	3	3009
MGPGFTK	7	Oxidation (M)	_M(ox)GPGFTK_				M(1)GPGFTK				M(78.62)GPGFTK	0	0	0	0	1	recombinant human COX-2/-1, c-term His6;recombinant human PGHS-1, without signal peptide, c-term hexaistidine tag	recombinant human COX-2/-1, c-term His6	recombinant human COX-2/-1, c-term His6	>recombinant human COX-2/-1, c-term His6;>recombinant human PGHS-1, without signal peptide, c-term hexaistidine tag	MULTI-MSMS	130207_20_Orbi1_SK_QC_G60_T98_B3_AspN_try	377.18	2	377.184	752.353	69037.5	0.96449	-0.13285	0.83163	377.183	48.757	1.2738	48.757	48.067	49.341	3.8147e-06				54	30	2	0	0	0	0.010938	1	3486
NMDHHILHVAV	11	Oxidation (M)	_NM(ox)DHHILHVAV_				NM(1)DHHILHVAV				NM(93.67)DHHILHVAV	0	0	0	0	1	recombinant human COX-2/-1, c-term His6;recombinant human PGHS-1, without signal peptide, c-term hexaistidine tag	recombinant human COX-2/-1, c-term His6	recombinant human COX-2/-1, c-term His6	>recombinant human COX-2/-1, c-term His6;>recombinant human PGHS-1, without signal peptide, c-term hexaistidine tag	MULTI-MSMS	130207_20_Orbi1_SK_QC_G60_T98_B3_AspN_try	651.32	2	651.325	1300.63	51319.7	0.9065	-0.41898	0.48752	651.324	55.793	0.5638	55.793	55.46	56.024	0				47	12	6	0	0	0	0.015359	1	4575
NMDHHILHVAV	11	Unmodified	_NMDHHILHVAV_									0	0	0	0	0	recombinant human COX-2/-1, c-term His6;recombinant human PGHS-1, without signal peptide, c-term hexaistidine tag	recombinant human COX-2/-1, c-term His6	recombinant human COX-2/-1, c-term His6	>recombinant human COX-2/-1, c-term His6;>recombinant human PGHS-1, without signal peptide, c-term hexaistidine tag	MULTI-MSMS	130207_20_Orbi1_SK_QC_G60_T98_B3_AspN_try	429.22	3	429.221	1284.64	64570	0.33979	-0.054184	0.28561	429.22	58.143	0.45591	58.143	57.913	58.369	-3.8147e-06				35	11	4	0	0	0	0.0082531	1	4947
PSTFGGEVGFNIVK	14	Unmodified	_PSTFGGEVGFNIVK_									0	0	0	0	0	recombinant human COX-2/-1, c-term His6;recombinant human PGHS-1, without signal peptide, c-term hexaistidine tag	recombinant human COX-2/-1, c-term His6	recombinant human COX-2/-1, c-term His6	>recombinant human COX-2/-1, c-term His6;>recombinant human PGHS-1, without signal peptide, c-term hexaistidine tag	MULTI-MSMS	130207_20_Orbi1_SK_QC_G60_T98_B3_AspN_try	726.38	2	726.38	1450.75	49972.4	1.0331	-0.10656	0.92653	726.38	68.247	0.66995	68.247	68.001	68.671	0				40	15	5	0	0	0	0.0047916	1	6473
PSTFGGEVGFNIVK	14	Unmodified	_PSTFGGEVGFNIVK_									0	0	0	0	0	recombinant human COX-2/-1, c-term His6;recombinant human PGHS-1, without signal peptide, c-term hexaistidine tag	recombinant human COX-2/-1, c-term His6	recombinant human COX-2/-1, c-term His6	>recombinant human COX-2/-1, c-term His6;>recombinant human PGHS-1, without signal peptide, c-term hexaistidine tag	MULTI-MSMS	130207_20_Orbi1_SK_QC_G60_T98_B3_AspN_try	484.59	3	484.589	1450.75	62731.4	-0.0068747	-0.24214	-0.24901	484.589	68.235	0.41938	68.235	68.042	68.462	0				22	9	3	0	0	0	0.0072718	1	6484
PYTSFQELVGEK	12	Unmodified	_PYTSFQELVGEK_									0	0	0	0	0	recombinant human COX-2/-1, c-term His6;recombinant human PGHS-1, without signal peptide, c-term hexaistidine tag	recombinant human COX-2/-1, c-term His6	recombinant human COX-2/-1, c-term His6	>recombinant human COX-2/-1, c-term His6;>recombinant human PGHS-1, without signal peptide, c-term hexaistidine tag	MULTI-MSMS	130207_20_Orbi1_SK_QC_G60_T98_B3_AspN_try	699.35	2	699.351	1396.69	50459.1	0.69482	-0.27408	0.42074	699.351	67.543	0.37624	67.543	67.337	67.714	0				31	9	5	0	0	0	4.94e-05	1	6382
SNLIPSPPTYNSAH	14	Deamidation (N)	_SNLIPSPPTYN(de)SAH_	SNLIPSPPTYN(1)SAH				SN(-41.29)LIPSPPTYN(41.29)SAH				0	1	0	0	0	recombinant human COX-2/-1, c-term His6;recombinant human PGHS-1, without signal peptide, c-term hexaistidine tag	recombinant human COX-2/-1, c-term His6	recombinant human COX-2/-1, c-term His6	>recombinant human COX-2/-1, c-term His6;>recombinant human PGHS-1, without signal peptide, c-term hexaistidine tag	MULTI-MSMS	130207_20_Orbi1_SK_QC_G60_T98_B3_AspN_try	500.25	3	500.244	1497.71	59148.3	0.098552	-0.12357	-0.02502	500.244	61.995	0.65652	61.995	61.677	62.334	0				39	16	3	0	0	0	0.0071094	1	5569
SNLIPSPPTYNSAH	14	Deamidation (N)	_SNLIPSPPTYN(de)SAH_	SN(0.028)LIPSPPTYN(0.972)SAH				SN(-15.46)LIPSPPTYN(15.46)SAH				0	1	0	0	0	recombinant human COX-2/-1, c-term His6;recombinant human PGHS-1, without signal peptide, c-term hexaistidine tag	recombinant human COX-2/-1, c-term His6	recombinant human COX-2/-1, c-term His6	>recombinant human COX-2/-1, c-term His6;>recombinant human PGHS-1, without signal peptide, c-term hexaistidine tag	MULTI-MSMS	130207_20_Orbi1_SK_QC_G60_T98_B3_AspN_try	749.86	2	749.862	1497.71	49426.3	1.1629	-0.34425	0.81861	749.862	62.024	1.133	62.024	61.521	62.654	0				101	28	5	0	0	0	0.0012382	1	5596
SNLIPSPPTYNSAH	14	Deamidation (N)	_SN(de)LIPSPPTYNSAH_	SN(0.783)LIPSPPTYN(0.217)SAH				SN(5.57)LIPSPPTYN(-5.57)SAH				0	1	0	0	0	recombinant human COX-2/-1, c-term His6;recombinant human PGHS-1, without signal peptide, c-term hexaistidine tag	recombinant human COX-2/-1, c-term His6	recombinant human COX-2/-1, c-term His6	>recombinant human COX-2/-1, c-term His6;>recombinant human PGHS-1, without signal peptide, c-term hexaistidine tag	MULTI-MSMS	130207_20_Orbi1_SK_QC_G60_T98_B3_AspN_try	749.86	2	749.862	1497.71	49526.2	0.89551	-0.16329	0.73223	749.862	63.021	0.97281	63.021	62.455	63.427	0				65	23	4	0	0	0	0.0011478	1	5706
SNLIPSPPTYNSAH	14	Unmodified	_SNLIPSPPTYNSAH_									0	0	0	0	0	recombinant human COX-2/-1, c-term His6;recombinant human PGHS-1, without signal peptide, c-term hexaistidine tag	recombinant human COX-2/-1, c-term His6	recombinant human COX-2/-1, c-term His6	>recombinant human COX-2/-1, c-term His6;>recombinant human PGHS-1, without signal peptide, c-term hexaistidine tag	MULTI-MSMS	130207_20_Orbi1_SK_QC_G60_T98_B3_AspN_try	749.37	2	749.37	1496.73	49785.8	1.2252	-0.34236	0.88279	749.371	61.259	2.7897	61.259	59.228	62.018	3.8147e-06				288	70	6	0	0	0	1.7519e-05	4	5277
SNLIPSPPTYNSAH	14	Unmodified	_SNLIPSPPTYNSAH_									0	0	0	0	0	recombinant human COX-2/-1, c-term His6;recombinant human PGHS-1, without signal peptide, c-term hexaistidine tag	recombinant human COX-2/-1, c-term His6	recombinant human COX-2/-1, c-term His6	>recombinant human COX-2/-1, c-term His6;>recombinant human PGHS-1, without signal peptide, c-term hexaistidine tag	MULTI-MSMS	130207_20_Orbi1_SK_QC_G60_T98_B3_AspN_try	499.92	3	499.916	1496.73	59109.6	0.15963	-0.055036	0.10459	499.916	61.257	2.037	61.257	59.748	61.785	0				177	51	5	0	0	0	7.7251e-05	3	5488
TGFYGENCSTPEFLTR	16	Deamidation 18O (N)	_TGFYGEN(de)CSTPEFLTR_			TGFYGEN(1)CSTPEFLTR				TGFYGEN(113.14)CSTPEFLTR		0	0	0	1	0	recombinant human COX-2/-1, c-term His6;recombinant human PGHS-2, without signal peptide, c-term hexaistidine tag	recombinant human COX-2/-1, c-term His6	recombinant human COX-2/-1, c-term His6	>recombinant human COX-2/-1, c-term His6;>recombinant human PGHS-2, without signal peptide, c-term hexaistidine tag	MULTI-MSMS	130207_20_Orbi1_SK_QC_G60_T98_B3_AspN_try	941.42	2	941.414	1880.81	43660	1.4283	-0.37158	1.0567	941.414	67.492	1.0623	67.492	67.189	68.251	0				83	26	8	0	0	0	0.00095987	1	6369
TGFYGENCSTPEFLTR	16	Deamidation 18O (N)	_TGFYGEN(de)CSTPEFLTR_			TGFYGEN(1)CSTPEFLTR				TGFYGEN(77.73)CSTPEFLTR		0	0	0	1	0	recombinant human COX-2/-1, c-term His6;recombinant human PGHS-2, without signal peptide, c-term hexaistidine tag	recombinant human COX-2/-1, c-term His6	recombinant human COX-2/-1, c-term His6	>recombinant human COX-2/-1, c-term His6;>recombinant human PGHS-2, without signal peptide, c-term hexaistidine tag	MULTI-MSMS	130207_20_Orbi1_SK_QC_G60_T98_B3_AspN_try	627.95	3	627.945	1880.81	53074.6	0.46079	-0.52258	-0.061788	627.945	67.504	0.9362	67.504	67.189	68.125	0				57	23	6	0	0	0	0.0008223	1	6372
TGFYGENCSTPEFLTR	16	Deamidation (N)	_TGFYGEN(de)CSTPEFLTR_	TGFYGEN(1)CSTPEFLTR				TGFYGEN(171.78)CSTPEFLTR				0	1	0	0	0	recombinant human COX-2/-1, c-term His6;recombinant human PGHS-2, without signal peptide, c-term hexaistidine tag	recombinant human COX-2/-1, c-term His6	recombinant human COX-2/-1, c-term His6	>recombinant human COX-2/-1, c-term His6;>recombinant human PGHS-2, without signal peptide, c-term hexaistidine tag	MULTI-MSMS	130207_20_Orbi1_SK_QC_G60_T98_B3_AspN_try	940.41	2	940.412	1878.81	44491.3	1.4834	-0.97949	0.50392	940.411	67.823	0.92568	67.823	67.495	68.42	7.6294e-06				60	20	4	0	0	0	4.2263e-09	2	6417
TGFYGENCSTPEFLTR	16	Unmodified	_TGFYGENCSTPEFLTR_									0	0	0	0	0	recombinant human COX-2/-1, c-term His6;recombinant human PGHS-2, without signal peptide, c-term hexaistidine tag	recombinant human COX-2/-1, c-term His6	recombinant human COX-2/-1, c-term His6	>recombinant human COX-2/-1, c-term His6;>recombinant human PGHS-2, without signal peptide, c-term hexaistidine tag	MULTI-MSMS	130207_20_Orbi1_SK_QC_G60_T98_B3_AspN_try	939.92	2	939.92	1877.83	43152.1	1.3364	0.30653	1.643	939.921	66.933	1.0015	66.933	66.601	67.603	0				122	25	9	0	0	0	6.6338e-18	2	6267
VGSQEYSYEQFLFNTSMLV	19	Deamidation 18O (N)	_VGSQEYSYEQFLFN(de)TSMLV_			VGSQEYSYEQFLFN(1)TSMLV				VGSQEYSYEQFLFN(90.72)TSMLV		0	0	0	1	0	recombinant human COX-2/-1, c-term His6;recombinant human PGHS-1, without signal peptide, c-term hexaistidine tag	recombinant human COX-2/-1, c-term His6	recombinant human COX-2/-1, c-term His6	>recombinant human COX-2/-1, c-term His6;>recombinant human PGHS-1, without signal peptide, c-term hexaistidine tag	MULTI-MSMS	130207_20_Orbi1_SK_QC_G60_T98_B3_AspN_try	1123.52	2	1123.02	2244.02	39499	1.9954	-0.15975	1.8356	1123.52	89.51	0.2513	89.51	89.41	89.661	0				37	12	5	0	0	0	0.0013005	2	9309
VGSQEYSYEQFLFNTSMLV	19	Oxidation (M),Deamidation 18O (N)	_VGSQEYSYEQFLFN(de)TSM(ox)LV_			VGSQEYSYEQFLFN(1)TSMLV	VGSQEYSYEQFLFNTSM(1)LV			VGSQEYSYEQFLFN(63.61)TSMLV	VGSQEYSYEQFLFNTSM(63.61)LV	0	0	0	1	1	recombinant human COX-2/-1, c-term His6;recombinant human PGHS-1, without signal peptide, c-term hexaistidine tag	recombinant human COX-2/-1, c-term His6	recombinant human COX-2/-1, c-term His6	>recombinant human COX-2/-1, c-term His6;>recombinant human PGHS-1, without signal peptide, c-term hexaistidine tag	MULTI-MSMS	130207_20_Orbi1_SK_QC_G60_T98_B3_AspN_try	754.35	3	754.345	2260.01	48556.2	1.1708	-0.091258	1.0795	754.679	86.831	0.37049	86.831	86.615	86.986	0				57	11	6	0	0	0	0.002448	2	9001
VGSQEYSYEQFLFNTSMLV	19	Oxidation (M),Deamidation 18O (N)	_VGSQEYSYEQFLFN(de)TSM(ox)LV_			VGSQEYSYEQFLFN(1)TSMLV	VGSQEYSYEQFLFNTSM(1)LV			VGSQEYSYEQFLFN(138.75)TSMLV	VGSQEYSYEQFLFNTSM(138.75)LV	0	0	0	1	1	recombinant human COX-2/-1, c-term His6;recombinant human PGHS-1, without signal peptide, c-term hexaistidine tag	recombinant human COX-2/-1, c-term His6	recombinant human COX-2/-1, c-term His6	>recombinant human COX-2/-1, c-term His6;>recombinant human PGHS-1, without signal peptide, c-term hexaistidine tag	MULTI-MSMS	130207_20_Orbi1_SK_QC_G60_T98_B3_AspN_try	1131.52	2	1131.01	2260.01	39964.8	1.9953	-0.1539	1.8414	1131.01	86.832	0.37049	86.832	86.615	86.986	0				58	11	7	0	0	0	6.9349e-07	2	9004
VGSQEYSYEQFLFNTSMLV	19	Oxidation (M),Deamidation 18O (N)	_VGSQEYSYEQFLFN(de)TSM(ox)LV_			VGSQEYSYEQFLFN(1)TSMLV	VGSQEYSYEQFLFNTSM(1)LV			VGSQEYSYEQFLFN(161.24)TSMLV	VGSQEYSYEQFLFNTSM(161.24)LV	0	0	0	1	1	recombinant human COX-2/-1, c-term His6;recombinant human PGHS-1, without signal peptide, c-term hexaistidine tag	recombinant human COX-2/-1, c-term His6	recombinant human COX-2/-1, c-term His6	>recombinant human COX-2/-1, c-term His6;>recombinant human PGHS-1, without signal peptide, c-term hexaistidine tag	MULTI-MSMS	130207_20_Orbi1_SK_QC_G60_T98_B3_AspN_try	754.68	3	754.345	2260.01	48738.6	1.1729	0.086269	1.2592	754.679	87.159	0.48877	87.159	86.986	87.475	0				79	18	7	0	0	0	9.3049e-10	2	9071
VGSQEYSYEQFLFNTSMLV	19	Oxidation (M),Deamidation 18O (N)	_VGSQEYSYEQFLFN(de)TSM(ox)LV_			VGSQEYSYEQFLFN(1)TSMLV	VGSQEYSYEQFLFNTSM(1)LV			VGSQEYSYEQFLFN(208.4)TSMLV	VGSQEYSYEQFLFNTSM(208.4)LV	0	0	0	1	1	recombinant human COX-2/-1, c-term His6;recombinant human PGHS-1, without signal peptide, c-term hexaistidine tag	recombinant human COX-2/-1, c-term His6	recombinant human COX-2/-1, c-term His6	>recombinant human COX-2/-1, c-term His6;>recombinant human PGHS-1, without signal peptide, c-term hexaistidine tag	MULTI-MSMS	130207_20_Orbi1_SK_QC_G60_T98_B3_AspN_try	1131.51	2	1131.01	2260.01	39964.8	1.9973	-0.01503	1.9822	1131.52	87.157	0.52479	87.157	86.97	87.495	0				79	20	6	0	0	0	3.9382e-20	2	9072
[truncated: 17 more columns]

## Sheet: PGHS-1, all peptides
Sequence	Length	Modifications	Modified sequence	Deamidation (N) Probabilities	Deamidation (NQ) Probabilities	Deamidation 18O (N) Probabilities	Oxidation (M) Probabilities	Deamidation (N) Score Diffs	Deamidation (NQ) Score Diffs	Deamidation 18O (N) Score Diffs	Oxidation (M) Score Diffs	Acetyl (Protein N-term)	Deamidation (N)	Deamidation (NQ)	Deamidation 18O (N)	Oxidation (M)	Proteins	Leading Proteins	Leading Razor Protein	Fasta headers	Type	Raw file	MS/MS m/z	Charge	m/z	Mass	Resolution	Uncalibrated - Calibrated m/z [ppm]	Mass Error [ppm]	Uncalibrated Mass Error [ppm]	Max intensity m/z 0	Retention time	Retention length	Calibrated retention time	Calibrated retention time start	Calibrated retention time finish	Retention time calibration	Match time difference	Match q-value	Match score	Number of data points	Number of scans	Number of isotopic peaks	PIF	Fraction of total spectrum	Base peak fraction	PEP	MS/MS Count	MS/MS Scan Number
APVLMHYPR	9	Oxidation (M)	_APVLM(ox)HYPR_				APVLM(1)HYPR				APVLM(107.29)HYPR	0	0	0	0	1	recombinant human PGHS-1, without signal peptide, c-term hexaistidine tag;recombinant human COX-2/-1, c-term His6	recombinant human PGHS-1, without signal peptide, c-term hexaistidine tag	recombinant human PGHS-1, without signal peptide, c-term hexaistidine tag	>recombinant human PGHS-1, without signal peptide, c-term hexaistidine tag;>recombinant human COX-2/-1, c-term His6	MULTI-MSMS	130904_13_Orbi1_SK_CO_G60_T98_COX1_aspn_try_gluc	552.29	2	552.294	1102.57	57403.8	-0.046019	0.77689	0.73087	552.294	46.751	1.4066	46.751	46.094	47.5	0				122	44	3	0	0	0	0.0050524	2	6541
APVLMHYPR	9	Oxidation (M)	_APVLM(ox)HYPR_				APVLM(1)HYPR				APVLM(68.38)HYPR	0	0	0	0	1	recombinant human PGHS-1, without signal peptide, c-term hexaistidine tag;recombinant human COX-2/-1, c-term His6	recombinant human PGHS-1, without signal peptide, c-term hexaistidine tag	recombinant human PGHS-1, without signal peptide, c-term hexaistidine tag	>recombinant human PGHS-1, without signal peptide, c-term hexaistidine tag;>recombinant human COX-2/-1, c-term His6	MULTI-MSMS	130904_13_Orbi1_SK_CO_G60_T98_COX1_aspn_try_gluc	368.53	3	368.532	1102.57	72037.4	1.7225	1.5008	3.2233	368.532	46.728	1.6599	46.728	46.062	47.722	0				127	52	4	0	0	0	0.011351	2	6550
APVLMHYPR	9	Oxidation (M)	_APVLM(ox)HYPR_				APVLM(1)HYPR				APVLM(87.18)HYPR	0	0	0	0	1	recombinant human PGHS-1, without signal peptide, c-term hexaistidine tag;recombinant human COX-2/-1, c-term His6	recombinant human PGHS-1, without signal peptide, c-term hexaistidine tag	recombinant human PGHS-1, without signal peptide, c-term hexaistidine tag	>recombinant human PGHS-1, without signal peptide, c-term hexaistidine tag;>recombinant human COX-2/-1, c-term His6	MULTI-MSMS	130904_13_Orbi1_SK_CO_G60_T98_COX1_aspn_try_gluc	552.29	2	552.294	1102.57	56554.2	-1.4945	0.48721	-1.0073	552.294	53.845	0.68515	53.845	53.462	54.147	-3.8147e-06				32	19	3	0	0	0	0.01907	2	7874
APVLMHYPR	9	Oxidation (M)	_APVLM(ox)HYPR_				APVLM(1)HYPR				APVLM(57.18)HYPR	0	0	0	0	1	recombinant human PGHS-1, without signal peptide, c-term hexaistidine tag;recombinant human COX-2/-1, c-term His6	recombinant human PGHS-1, without signal peptide, c-term hexaistidine tag	recombinant human PGHS-1, without signal peptide, c-term hexaistidine tag	>recombinant human PGHS-1, without signal peptide, c-term hexaistidine tag;>recombinant human COX-2/-1, c-term His6	MULTI-MSMS	130904_14_Orbi1_SK_CO_G60_T98_COX1_aspn_try_gluc	368.53	3	368.532	1102.57	70884.2	-0.26809	1.6714	1.4033	368.532	46.289	2.5645	46.339	45.475	48.039	0.049534				151	63	4	0	0	0	0.018874	2	2875
APVLMHYPR	9	Oxidation (M)	_APVLM(ox)HYPR_									0	0	0	0	1	recombinant human PGHS-1, without signal peptide, c-term hexaistidine tag;recombinant human COX-2/-1, c-term His6	recombinant human PGHS-1, without signal peptide, c-term hexaistidine tag	recombinant human PGHS-1, without signal peptide, c-term hexaistidine tag	>recombinant human PGHS-1, without signal peptide, c-term hexaistidine tag;>recombinant human COX-2/-1, c-term His6	MULTI-MATCH	130904_14_Orbi1_SK_CO_G60_T98_COX1_aspn_try_gluc		2	552.294	1102.57	57379	-0.0095492	-0.63776	-0.64731	552.293	46.217	1.2038	46.266	45.669	46.873	0.049534	-0.24228	NaN	107.29	52	29	2	NaN	NaN	NaN	NaN	0
APVLMHYPR	9	Oxidation (M)	_APVLM(ox)HYPR_				APVLM(1)HYPR				APVLM(55.11)HYPR	0	0	0	0	1	recombinant human PGHS-1, without signal peptide, c-term hexaistidine tag;recombinant human COX-2/-1, c-term His6	recombinant human PGHS-1, without signal peptide, c-term hexaistidine tag;recombinant human COX-2/-1, c-term His6	recombinant human PGHS-1, without signal peptide, c-term hexaistidine tag	>recombinant human PGHS-1, without signal peptide, c-term hexaistidine tag;>recombinant human COX-2/-1, c-term His6	MULTI-MSMS	130909_05_Orbi2_SK_CO_G60_T95_Kukk_COX1_aspn_try_gluc	368.53	3	368.532	1102.57	56762	1.2467	-0.30216	0.94457	368.532	30.996	0.84704	30.996	30.678	31.525	0				114	27	6	0	0	0	0.0056213	2	7593
APVLMHYPR	9	Oxidation (M)	_APVLM(ox)HYPR_				APVLM(1)HYPR				APVLM(125.58)HYPR	0	0	0	0	1	recombinant human PGHS-1, without signal peptide, c-term hexaistidine tag;recombinant human COX-2/-1, c-term His6	recombinant human PGHS-1, without signal peptide, c-term hexaistidine tag;recombinant human COX-2/-1, c-term His6	recombinant human PGHS-1, without signal peptide, c-term hexaistidine tag	>recombinant human PGHS-1, without signal peptide, c-term hexaistidine tag;>recombinant human COX-2/-1, c-term His6	MULTI-MSMS	130909_05_Orbi2_SK_CO_G60_T95_Kukk_COX1_aspn_try_gluc	552.29	2	552.294	1102.57	46045.3	0.81831	-0.33198	0.48633	552.294	31.001	0.74443	31.001	30.678	31.422	0				106	24	6	0	0	0	3.9122e-05	1	7605
APVLMHYPR	9	Oxidation (M)	_APVLM(ox)HYPR_				APVLM(1)HYPR				APVLM(95.74)HYPR	0	0	0	0	1	recombinant human PGHS-1, without signal peptide, c-term hexaistidine tag;recombinant human COX-2/-1, c-term His6	recombinant human PGHS-1, without signal peptide, c-term hexaistidine tag;recombinant human COX-2/-1, c-term His6	recombinant human PGHS-1, without signal peptide, c-term hexaistidine tag	>recombinant human PGHS-1, without signal peptide, c-term hexaistidine tag;>recombinant human COX-2/-1, c-term His6	MULTI-MSMS	130909_05_Orbi2_SK_CO_G60_T95_Kukk_COX1_aspn_try_gluc	552.29	2	552.294	1102.57	47760.5	0.37588	-0.23751	0.13838	552.294	31.726	0.70566	31.726	31.392	32.097	0				71	24	4	0	0	0	0.0014956	1	7947
APVLMHYPR	9	Oxidation (M)	_APVLM(ox)HYPR_				APVLM(1)HYPR				APVLM(47.6)HYPR	0	0	0	0	1	recombinant human PGHS-1, without signal peptide, c-term hexaistidine tag;recombinant human COX-2/-1, c-term His6	recombinant human PGHS-1, without signal peptide, c-term hexaistidine tag;recombinant human COX-2/-1, c-term His6	recombinant human PGHS-1, without signal peptide, c-term hexaistidine tag	>recombinant human PGHS-1, without signal peptide, c-term hexaistidine tag;>recombinant human COX-2/-1, c-term His6	MULTI-MSMS	130909_05_Orbi2_SK_CO_G60_T95_Kukk_COX1_aspn_try_gluc	368.53	3	368.532	1102.57	57078	0.75939	-0.20357	0.55582	368.531	31.87	1.62	31.87	31.361	32.981	0				112	57	4	0	0	0	0.0097368	2	7987
APVLMHYPR	9	Oxidation (M)	_APVLM(ox)HYPR_				APVLM(1)HYPR				APVLM(57.59)HYPR	0	0	0	0	1	recombinant human PGHS-1, without signal peptide, c-term hexaistidine tag;recombinant human COX-2/-1, c-term His6	recombinant human PGHS-1, without signal peptide, c-term hexaistidine tag;recombinant human COX-2/-1, c-term His6	recombinant human PGHS-1, without signal peptide, c-term hexaistidine tag	>recombinant human PGHS-1, without signal peptide, c-term hexaistidine tag;>recombinant human COX-2/-1, c-term His6	MULTI-MSMS	130909_05_Orbi2_SK_CO_G60_T95_Kukk_COX1_aspn_try_gluc	552.29	2	552.294	1102.57	53272.5	0.94925	-0.46778	0.48147	552.294	34.431	0.46075	34.431	34.162	34.622	0				23	15	2	0	0	0	0.015327	1	8933
APVLMHYPR	9	Oxidation (M)	_APVLM(ox)HYPR_				APVLM(1)HYPR				APVLM(82.28)HYPR	0	0	0	0	1	recombinant human PGHS-1, without signal peptide, c-term hexaistidine tag;recombinant human COX-2/-1, c-term His6	recombinant human PGHS-1, without signal peptide, c-term hexaistidine tag;recombinant human COX-2/-1, c-term His6	recombinant human PGHS-1, without signal peptide, c-term hexaistidine tag	>recombinant human PGHS-1, without signal peptide, c-term hexaistidine tag;>recombinant human COX-2/-1, c-term His6	MULTI-MSMS	130909_05_Orbi2_SK_CO_G60_T95_Kukk_COX1_aspn_try_gluc	552.29	2	552.294	1102.57	48305.1	1.315	0.73293	2.0479	552.293	35.204	0.81099	35.204	34.869	35.68	0				38	26	3	0	0	0	0.0046707	1	9278
APVLMHYPR	9	Unmodified	_APVLMHYPR_									0	0	0	0	0	recombinant human PGHS-1, without signal peptide, c-term hexaistidine tag;recombinant human COX-2/-1, c-term His6	recombinant human PGHS-1, without signal peptide, c-term hexaistidine tag	recombinant human PGHS-1, without signal peptide, c-term hexaistidine tag	>recombinant human PGHS-1, without signal peptide, c-term hexaistidine tag;>recombinant human COX-2/-1, c-term His6	MULTI-MSMS	130904_13_Orbi1_SK_CO_G60_T98_COX1_aspn_try_gluc	363.2	3	363.2	1086.58	70348.3	0.32312	-0.51698	-0.19386	363.2	53.829	0.7412	53.829	53.406	54.147	-3.8147e-06				90	23	4	0	0	0	0.010697	1	7795
APVLMHYPR	9	Unmodified	_APVLMHYPR_									0	0	0	0	0	recombinant human PGHS-1, without signal peptide, c-term hexaistidine tag;recombinant human COX-2/-1, c-term His6	recombinant human PGHS-1, without signal peptide, c-term hexaistidine tag	recombinant human PGHS-1, without signal peptide, c-term hexaistidine tag	>recombinant human PGHS-1, without signal peptide, c-term hexaistidine tag;>recombinant human COX-2/-1, c-term His6	MULTI-MSMS	130904_13_Orbi1_SK_CO_G60_T98_COX1_aspn_try_gluc	544.29	2	544.296	1086.58	59979.2	-1.5186	-0.37099	-1.8896	544.296	53.833	0.76949	53.833	53.378	54.147	0				83	24	4	0	0	0	5.2831e-17	1	7803
APVLMHYPR	9	Unmodified	_APVLMHYPR_									0	0	0	0	0	recombinant human PGHS-1, without signal peptide, c-term hexaistidine tag;recombinant human COX-2/-1, c-term His6	recombinant human PGHS-1, without signal peptide, c-term hexaistidine tag	recombinant human PGHS-1, without signal peptide, c-term hexaistidine tag	>recombinant human PGHS-1, without signal peptide, c-term hexaistidine tag;>recombinant human COX-2/-1, c-term His6	MULTI-MSMS	130904_13_Orbi1_SK_CO_G60_T98_COX1_aspn_try_gluc	363.2	3	363.2	1086.58	70404.7	0.56052	1.0249	1.5855	363.2	54.35	0.98352	54.35	53.916	54.899	0				91	30	5	0	0	0	0.0033883	1	7956
APVLMHYPR	9	Unmodified	_APVLMHYPR_									0	0	0	0	0	recombinant human PGHS-1, without signal peptide, c-term hexaistidine tag;recombinant human COX-2/-1, c-term His6	recombinant human PGHS-1, without signal peptide, c-term hexaistidine tag	recombinant human PGHS-1, without signal peptide, c-term hexaistidine tag	>recombinant human PGHS-1, without signal peptide, c-term hexaistidine tag;>recombinant human COX-2/-1, c-term His6	MULTI-MSMS	130904_13_Orbi1_SK_CO_G60_T98_COX1_aspn_try_gluc	544.3	2	544.296	1086.58	59979.3	-1.283	1.8498	0.56681	544.297	54.349	0.62302	54.349	54.115	54.738	0				61	19	4	0	0	0	2.1682e-22	1	7962
APVLMHYPR	9	Unmodified	_APVLMHYPR_									0	0	0	0	0	recombinant human PGHS-1, without signal peptide, c-term hexaistidine tag;recombinant human COX-2/-1, c-term His6	recombinant human PGHS-1, without signal peptide, c-term hexaistidine tag	recombinant human PGHS-1, without signal peptide, c-term hexaistidine tag	>recombinant human PGHS-1, without signal peptide, c-term hexaistidine tag;>recombinant human COX-2/-1, c-term His6	MULTI-MSMS	130904_14_Orbi1_SK_CO_G60_T98_COX1_aspn_try_gluc	363.2	3	363.2	1086.58	70961.6	-0.39693	1.5635	1.1666	363.2	53.86	1.4259	53.809	53.165	54.591	-0.050716				92	36	3	0	0	0	0.017084	1	3859
APVLMHYPR	9	Unmodified	_APVLMHYPR_									0	0	0	0	0	recombinant human PGHS-1, without signal peptide, c-term hexaistidine tag;recombinant human COX-2/-1, c-term His6	recombinant human PGHS-1, without signal peptide, c-term hexaistidine tag	recombinant human PGHS-1, without signal peptide, c-term hexaistidine tag	>recombinant human PGHS-1, without signal peptide, c-term hexaistidine tag;>recombinant human COX-2/-1, c-term His6	MULTI-MATCH	130904_14_Orbi1_SK_CO_G60_T98_COX1_aspn_try_gluc		2	544.296	1086.58	57392.6	-0.1431	-0.39482	-0.53792	544.296	53.87	0.98283	53.82	53.331	54.314	-0.050716	-0.0064869	NaN	143.12	45	24	2	NaN	NaN	NaN	NaN	0
APVLMHYPR	9	Unmodified	_APVLMHYPR_									0	0	0	0	0	recombinant human PGHS-1, without signal peptide, c-term hexaistidine tag;recombinant human COX-2/-1, c-term His6	recombinant human PGHS-1, without signal peptide, c-term hexaistidine tag;recombinant human COX-2/-1, c-term His6	recombinant human PGHS-1, without signal peptide, c-term hexaistidine tag	>recombinant human PGHS-1, without signal peptide, c-term hexaistidine tag;>recombinant human COX-2/-1, c-term His6	MULTI-MSMS	130909_05_Orbi2_SK_CO_G60_T95_Kukk_COX1_aspn_try_gluc	544.3	2	544.296	1086.58	46666.6	-0.21547	-1.231	-1.4464	544.296	36.098	0.6655	36.098	35.805	36.471	0				83	21	5	0	0	0	6.301e-21	1	9451
DAQLLAR	7	Deamidation (NQ)	_DAQ(de)LLAR_		DAQ(1)LLAR				DAQ(101.33)LLAR			0	0	1	0	0	recombinant human PGHS-1, without signal peptide, c-term hexaistidine tag;recombinant human COX-2/-1, c-term His6	recombinant human PGHS-1, without signal peptide, c-term hexaistidine tag	recombinant human PGHS-1, without signal peptide, c-term hexaistidine tag	>recombinant human PGHS-1, without signal peptide, c-term hexaistidine tag;>recombinant human COX-2/-1, c-term His6	MULTI-MSMS	130904_13_Orbi1_SK_CO_G60_T98_COX1_aspn_try_gluc	396.22	2	396.223	790.432	67324.9	0.69701	0.39218	1.0892	396.223	51.621	0.46311	51.621	51.446	51.909	0				47	15	4	0	0	0	0.0082634	1	7416
DAQLLAR	7	Deamidation (NQ)	_DAQ(de)LLAR_		DAQ(1)LLAR				DAQ(79.15)LLAR			0	0	1	0	0	recombinant human PGHS-1, without signal peptide, c-term hexaistidine tag;recombinant human COX-2/-1, c-term His6	recombinant human PGHS-1, without signal peptide, c-term hexaistidine tag;recombinant human COX-2/-1, c-term His6	recombinant human PGHS-1, without signal peptide, c-term hexaistidine tag	>recombinant human PGHS-1, without signal peptide, c-term hexaistidine tag;>recombinant human COX-2/-1, c-term His6	MULTI-MSMS	130909_05_Orbi2_SK_CO_G60_T95_Kukk_COX1_aspn_try_gluc	396.22	2	396.223	790.432	56938.7	-0.44596	-0.34711	-0.79307	396.223	36.207	0.33224	36.207	36.047	36.38	0				16	10	2	0	0	0	0.019805	1	9542
DAQLLAR	7	Unmodified	_DAQLLAR_									0	0	0	0	0	recombinant human PGHS-1, without signal peptide, c-term hexaistidine tag;recombinant human COX-2/-1, c-term His6	recombinant human PGHS-1, without signal peptide, c-term hexaistidine tag	recombinant human PGHS-1, without signal peptide, c-term hexaistidine tag	>recombinant human PGHS-1, without signal peptide, c-term hexaistidine tag;>recombinant human COX-2/-1, c-term His6	MULTI-MSMS	130904_13_Orbi1_SK_CO_G60_T98_COX1_aspn_try_gluc	395.73	2	395.731	789.448	67789.9	1.3408	0.18196	1.5228	395.732	49.3	1.4271	49.3	48.971	50.398	3.8147e-06				153	46	5	0	0	0	4.3017e-24	2	6922
DAQLLAR	7	Unmodified	_DAQLLAR_									0	0	0	0	0	recombinant human PGHS-1, without signal peptide, c-term hexaistidine tag;recombinant human COX-2/-1, c-term His6	recombinant human PGHS-1, without signal peptide, c-term hexaistidine tag	recombinant human PGHS-1, without signal peptide, c-term hexaistidine tag	>recombinant human PGHS-1, without signal peptide, c-term hexaistidine tag;>recombinant human COX-2/-1, c-term His6	MULTI-MSMS	130904_14_Orbi1_SK_CO_G60_T98_COX1_aspn_try_gluc	395.73	2	395.731	789.448	69089.7	-0.28278	0.15474	-0.12805	395.731	49.571	3.018	49.521	48.986	52.004	-0.050716				190	94	5	0	0	0	5.1021e-16	2	3410
DAQLLAR	7	Unmodified	_DAQLLAR_									0	0	0	0	0	recombinant human PGHS-1, without signal peptide, c-term hexaistidine tag;recombinant human COX-2/-1, c-term His6	recombinant human PGHS-1, without signal peptide, c-term hexaistidine tag	recombinant human PGHS-1, without signal peptide, c-term hexaistidine tag	>recombinant human PGHS-1, without signal peptide, c-term hexaistidine tag;>recombinant human COX-2/-1, c-term His6	MULTI-MATCH	130904_14_Orbi1_SK_CO_G60_T98_COX1_aspn_try_gluc		2	395.731	789.448	67933.7	-0.26946	-0.3631	-0.63256	395.731	48.736	2.2127	48.685	46.773	48.986	-0.050713	-0.30735	NaN	151.29	101	57	4	NaN	NaN	NaN	NaN	0
DAQLLAR	7	Unmodified	_DAQLLAR_									0	0	0	0	0	recombinant human PGHS-1, without signal peptide, c-term hexaistidine tag;recombinant human COX-2/-1, c-term His6	recombinant human PGHS-1, without signal peptide, c-term hexaistidine tag;recombinant human COX-2/-1, c-term His6	recombinant human PGHS-1, without signal peptide, c-term hexaistidine tag	>recombinant human PGHS-1, without signal peptide, c-term hexaistidine tag;>recombinant human COX-2/-1, c-term His6	MULTI-MSMS	130909_05_Orbi2_SK_CO_G60_T95_Kukk_COX1_aspn_try_gluc	395.73	2	395.731	789.448	54707.9	0.79199	-1.9191	-1.1271	395.731	34.655	1.7854	34.655	34.412	36.198	0				147	59	5	0	0	0	0.0031572	2	8926
DAQLLAR	7	Unmodified	_DAQLLAR_									0	0	0	0	0	recombinant human PGHS-1, without signal peptide, c-term hexaistidine tag;recombinant human COX-2/-1, c-term His6	recombinant human PGHS-1, without signal peptide, c-term hexaistidine tag;recombinant human COX-2/-1, c-term His6	recombinant human PGHS-1, without signal peptide, c-term hexaistidine tag	>recombinant human PGHS-1, without signal peptide, c-term hexaistidine tag;>recombinant human COX-2/-1, c-term His6	MULTI-MSMS	130909_05_Orbi2_SK_CO_G60_T95_Kukk_COX1_aspn_try_gluc	395.73	2	395.731	789.448	64352.9	0.29805	1.4991	1.7972	395.732	37.648	0.48516	37.648	37.494	37.979	0				21	16	2	0	0	0	0.015479	1	10032
DAQLLAR	7	Unmodified	_DAQLLAR_									0	0	0	0	0	recombinant human PGHS-1, without signal peptide, c-term hexaistidine tag;recombinant human COX-2/-1, c-term His6	recombinant human PGHS-1, without signal peptide, c-term hexaistidine tag;recombinant human COX-2/-1, c-term His6	recombinant human PGHS-1, without signal peptide, c-term hexaistidine tag	>recombinant human PGHS-1, without signal peptide, c-term hexaistidine tag;>recombinant human COX-2/-1, c-term His6	MULTI-SECPEP	130909_05_Orbi2_SK_CO_G60_T95_Kukk_COX1_aspn_try_gluc	395.71	2	395.731	789.448	57384	-0.47891	-0.36709	-0.846	395.731	37.137	0.16073	37.137	37.051	37.212	0				6	5	2	0	0	0	0.032637	1	9885
DEQLFQTTR	9	Deamidation (NQ)	_DEQ(de)LFQTTR_		DEQ(1)LFQTTR				DEQ(87.57)LFQ(-87.57)TTR			0	0	1	0	0	recombinant human PGHS-1, without signal peptide, c-term hexaistidine tag;recombinant human COX-2/-1, c-term His6	recombinant human PGHS-1, without signal peptide, c-term hexaistidine tag	recombinant human PGHS-1, without signal peptide, c-term hexaistidine tag	>recombinant human PGHS-1, without signal peptide, c-term hexaistidine tag;>recombinant human COX-2/-1, c-term His6	MULTI-MSMS	130904_13_Orbi1_SK_CO_G60_T98_COX1_aspn_try_gluc	571.78	2	571.777	1141.54	54932.3	-0.55901	0.70076	0.14175	571.777	61.545	0.42387	61.545	61.319	61.742	0				44	12	6	0	0	0	2.611e-06	1	9336
DEQLFQTTR	9	Deamidation (NQ)	_DEQLFQ(de)TTR_		DEQLFQ(1)TTR				DEQ(-36.29)LFQ(36.29)TTR			0	0	1	0	0	recombinant human PGHS-1, without signal peptide, c-term hexaistidine tag;recombinant human COX-2/-1, c-term His6	recombinant human PGHS-1, without signal peptide, c-term hexaistidine tag	recombinant human PGHS-1, without signal peptide, c-term hexaistidine tag	>recombinant human PGHS-1, without signal peptide, c-term hexaistidine tag;>recombinant human COX-2/-1, c-term His6	MULTI-MSMS	130904_14_Orbi1_SK_CO_G60_T98_COX1_aspn_try_gluc	571.78	2	571.777	1141.54	54586.6	-0.22243	0.92377	0.70134	571.777	61.25	0.51999	61.199	60.852	61.372	-0.050713				18	11	3	0	0	0	0.012549	1	4858
DEQLFQTTR	9	Deamidation (NQ)	_DEQ(de)LFQTTR_		DEQ(1)LFQTTR				DEQ(65.23)LFQ(-65.23)TTR			0	0	1	0	0	recombinant human PGHS-1, without signal peptide, c-term hexaistidine tag;recombinant human COX-2/-1, c-term His6	recombinant human PGHS-1, without signal peptide, c-term hexaistidine tag;recombinant human COX-2/-1, c-term His6	recombinant human PGHS-1, without signal peptide, c-term hexaistidine tag	>recombinant human PGHS-1, without signal peptide, c-term hexaistidine tag;>recombinant human COX-2/-1, c-term His6	MULTI-MSMS	130909_05_Orbi2_SK_CO_G60_T95_Kukk_COX1_aspn_try_gluc	571.78	2	571.777	1141.54	44993.1	1.0209	0.93504	1.956	571.777	41.56	0.21746	41.56	41.457	41.675	0				18	7	3	0	0	0	0.0050641	1	11475
DEQLFQTTR	9	Unmodified	_DEQLFQTTR_									0	0	0	0	0	recombinant human PGHS-1, without signal peptide, c-term hexaistidine tag;recombinant human COX-2/-1, c-term His6	recombinant human PGHS-1, without signal peptide, c-term hexaistidine tag	recombinant human PGHS-1, without signal peptide, c-term hexaistidine tag	>recombinant human PGHS-1, without signal peptide, c-term hexaistidine tag;>recombinant human COX-2/-1, c-term His6	MULTI-MSMS	130904_13_Orbi1_SK_CO_G60_T98_COX1_aspn_try_gluc	571.28	2	571.285	1140.55	56449.2	-0.16353	-0.26703	-0.43057	571.285	59.354	1.2136	59.354	58.843	60.056	0				134	37	6	0	0	0	5.6204e-56	1	8886
DEQLFQTTR	9	Unmodified	_DEQLFQTTR_									0	0	0	0	0	recombinant human PGHS-1, without signal peptide, c-term hexaistidine tag;recombinant human COX-2/-1, c-term His6	recombinant human PGHS-1, without signal peptide, c-term hexaistidine tag	recombinant human PGHS-1, without signal peptide, c-term hexaistidine tag	>recombinant human PGHS-1, without signal peptide, c-term hexaistidine tag;>recombinant human COX-2/-1, c-term His6	MULTI-MATCH	130904_14_Orbi1_SK_CO_G60_T98_COX1_aspn_try_gluc		2	571.285	1140.55	49872.6	-0.17856	1.7146	1.5361	571.789	58.462	0.54161	58.411	58.165	58.706	-0.050713	-0.47114	NaN	197.21	19	13	2	NaN	NaN	NaN	NaN	0
DEQLFQTTR	9	Unmodified	_DEQLFQTTR_									0	0	0	0	0	recombinant human PGHS-1, without signal peptide, c-term hexaistidine tag;recombinant human COX-2/-1, c-term His6	recombinant human PGHS-1, without signal peptide, c-term hexaistidine tag;recombinant human COX-2/-1, c-term His6	recombinant human PGHS-1, without signal peptide, c-term hexaistidine tag	>recombinant human PGHS-1, without signal peptide, c-term hexaistidine tag;>recombinant human COX-2/-1, c-term His6	MULTI-MSMS	130909_05_Orbi2_SK_CO_G60_T95_Kukk_COX1_aspn_try_gluc	571.28	2	571.285	1140.55	46276.8	0.31183	-1.5416	-1.2298	571.284	40.144	1.909	40.144	39.766	41.675	0				175	67	6	0	0	0	3.1916e-06	2	10919
DEQLFQTTR	9	Unmodified	_DEQLFQTTR_									0	0	0	0	0	recombinant human PGHS-1, without signal peptide, c-term hexaistidine tag;recombinant human COX-2/-1, c-term His6	recombinant human PGHS-1, without signal peptide, c-term hexaistidine tag;recombinant human COX-2/-1, c-term His6	recombinant human PGHS-1, without signal peptide, c-term hexaistidine tag	>recombinant human PGHS-1, without signal peptide, c-term hexaistidine tag;>recombinant human COX-2/-1, c-term His6	MULTI-SECPEP	130909_05_Orbi2_SK_CO_G60_T95_Kukk_COX1_aspn_try_gluc	570.82	2	571.285	1140.55	44919.9	1.3849	1.4931	2.878	571.285	38.727	0.18647	38.727	38.621	38.807	3.8147e-06				8	5	2	0	0	0	0.031408	1	10437
DGEMYPPSVEE	11	Oxidation (M)	_DGEM(ox)YPPSVEE_				DGEM(1)YPPSVEE				DGEM(100.58)YPPSVEE	0	0	0	0	1	recombinant human PGHS-1, without signal peptide, c-term hexaistidine tag;recombinant human COX-2/-1, c-term His6	recombinant human PGHS-1, without signal peptide, c-term hexaistidine tag;recombinant human COX-2/-1, c-term His6	recombinant human PGHS-1, without signal peptide, c-term hexaistidine tag	>recombinant human PGHS-1, without signal peptide, c-term hexaistidine tag;>recombinant human COX-2/-1, c-term His6	MULTI-MSMS	130909_05_Orbi2_SK_CO_G60_T95_Kukk_COX1_aspn_try_gluc	636.76	2	636.757	1271.5	43782.1	1.2367	-0.41118	0.82555	636.757	41.773	3.1324	41.773	40.596	43.728	0				313	109	4	0	0	0	0.01505	1	11753
DHHILHVAVDVIR	13	Unmodified	_DHHILHVAVDVIR_									0	0	0	0	0	recombinant human PGHS-1, without signal peptide, c-term hexaistidine tag;recombinant human COX-2/-1, c-term His6	recombinant human PGHS-1, without signal peptide, c-term hexaistidine tag;recombinant human COX-2/-1, c-term His6	recombinant human PGHS-1, without signal peptide, c-term hexaistidine tag	>recombinant human PGHS-1, without signal peptide, c-term hexaistidine tag;>recombinant human COX-2/-1, c-term His6	MULTI-MSMS	130909_05_Orbi2_SK_CO_G60_T95_Kukk_COX1_aspn_try_gluc	509.96	3	509.956	1526.85	49058.5	1.9724	0.55001	2.5224	509.956	38.395	0.30552	38.395	38.254	38.559	0				22	9	4	0	0	0	1.2462e-08	1	10351
DLGHIYGDNLER	12	Unmodified	_DLGHIYGDNLER_									0	0	0	0	0	recombinant human PGHS-1, without signal peptide, c-term hexaistidine tag;recombinant human COX-2/-1, c-term His6	recombinant human PGHS-1, without signal peptide, c-term hexaistidine tag	recombinant human PGHS-1, without signal peptide, c-term hexaistidine tag	>recombinant human PGHS-1, without signal peptide, c-term hexaistidine tag;>recombinant human COX-2/-1, c-term His6	MULTI-MSMS	130904_13_Orbi1_SK_CO_G60_T98_COX1_aspn_try_gluc	469.23	3	469.233	1404.68	61883.4	-0.52158	-0.15083	-0.67241	469.233	62.951	0.63171	62.951	62.729	63.361	0				57	18	5	0	0	0	7.6103e-16	1	9576
DLGHIYGDNLER	12	Unmodified	_DLGHIYGDNLER_									0	0	0	0	0	recombinant human PGHS-1, without signal peptide, c-term hexaistidine tag;recombinant human COX-2/-1, c-term His6	recombinant human PGHS-1, without signal peptide, c-term hexaistidine tag	recombinant human PGHS-1, without signal peptide, c-term hexaistidine tag	>recombinant human PGHS-1, without signal peptide, c-term hexaistidine tag;>recombinant human COX-2/-1, c-term His6	MULTI-SECPEP	130904_13_Orbi1_SK_CO_G60_T98_COX1_aspn_try_gluc	703.31	2	703.346	1404.68	50655.6	-0.26685	-0.23387	-0.50072	703.346	62.924	0.38026	62.924	62.729	63.109	0				32	10	5	0	0	0	0.014684	1	9564
DLGHIYGDNLER	12	Unmodified	_DLGHIYGDNLER_									0	0	0	0	0	recombinant human PGHS-1, without signal peptide, c-term hexaistidine tag;recombinant human COX-2/-1, c-term His6	recombinant human PGHS-1, without signal peptide, c-term hexaistidine tag	recombinant human PGHS-1, without signal peptide, c-term hexaistidine tag	>recombinant human PGHS-1, without signal peptide, c-term hexaistidine tag;>recombinant human COX-2/-1, c-term His6	MULTI-MATCH	130904_14_Orbi1_SK_CO_G60_T98_COX1_aspn_try_gluc		3	469.233	1404.68	63744.1	-0.39636	-0.75079	-1.1471	469.233	63.129	0.58638	63.078	62.866	63.453	-0.050713	0.063463	NaN	163.45	30	12	4	NaN	NaN	NaN	NaN	0
DLGHIYGDNLER	12	Unmodified	_DLGHIYGDNLER_									0	0	0	0	0	recombinant human PGHS-1, without signal peptide, c-term hexaistidine tag;recombinant human COX-2/-1, c-term His6	recombinant human PGHS-1, without signal peptide, c-term hexaistidine tag;recombinant human COX-2/-1, c-term His6	recombinant human PGHS-1, without signal peptide, c-term hexaistidine tag	>recombinant human PGHS-1, without signal peptide, c-term hexaistidine tag;>recombinant human COX-2/-1, c-term His6	MULTI-MSMS	130909_05_Orbi2_SK_CO_G60_T95_Kukk_COX1_aspn_try_gluc	469.23	3	469.233	1404.68	50193.5	0.80034	-1.0723	-0.27199	469.233	41.057	0.51949	41.057	40.878	41.397	3.8147e-06				45	17	5	0	0	0	1.1305e-16	1	11267
DPGAPTPVNPCCYYPCQHQGICVR	24	Unmodified	_DPGAPTPVNPCCYYPCQHQGICVR_									0	0	0	0	0	recombinant human PGHS-1, without signal peptide, c-term hexaistidine tag	recombinant human PGHS-1, without signal peptide, c-term hexaistidine tag	recombinant human PGHS-1, without signal peptide, c-term hexaistidine tag	>recombinant human PGHS-1, without signal peptide, c-term hexaistidine tag	MULTI-MSMS	130904_13_Orbi1_SK_CO_G60_T98_COX1_aspn_try_gluc	950.75	3	950.75	2849.23	43302.2	1.6739	-0.10255	1.5714	951.084	68.285	1.0638	68.285	67.782	68.846	0				136	31	7	0	0	0	1.9575e-05	1	10514
DPGAPTPVNPCCYYPCQHQGICVR	24	Unmodified	_DPGAPTPVNPCCYYPCQHQGICVR_									0	0	0	0	0	recombinant human PGHS-1, without signal peptide, c-term hexaistidine tag	recombinant human PGHS-1, without signal peptide, c-term hexaistidine tag	recombinant human PGHS-1, without signal peptide, c-term hexaistidine tag	>recombinant human PGHS-1, without signal peptide, c-term hexaistidine tag	MULTI-MSMS	130909_05_Orbi2_SK_CO_G60_T95_Kukk_COX1_aspn_try_gluc	951.41	3	950.75	2849.23	36136.2	-0.69694	-0.73394	-1.4309	951.417	44.883	0.27083	44.883	44.739	45.01	0				20	8	3	0	0	0	1.4749e-06	1	12702
DPQGTNLMFAFFAQHFTHQFFK	22	Deamidation (N)	_DPQGTN(de)LMFAFFAQHFTHQFFK_	DPQGTN(1)LMFAFFAQHFTHQFFK				DPQGTN(42.35)LMFAFFAQHFTHQFFK				0	1	0	0	0	recombinant human PGHS-1, without signal peptide, c-term hexaistidine tag;recombinant human COX-2/-1, c-term His6	recombinant human PGHS-1, without signal peptide, c-term hexaistidine tag	recombinant human PGHS-1, without signal peptide, c-term hexaistidine tag	>recombinant human PGHS-1, without signal peptide, c-term hexaistidine tag;>recombinant human COX-2/-1, c-term His6	MULTI-MSMS	130904_13_Orbi1_SK_CO_G60_T98_COX1_aspn_try_gluc	667.07	4	666.817	2663.24	51341.2	0.16289	0.3047	0.46759	667.069	104.82	1.4291	104.82	104.05	105.48	7.6294e-06				128	33	7	0	0	0	0.0043848	1	16545
DPQGTNLMFAFFAQHFTHQFFK	22	Oxidation (M)	_DPQGTNLM(ox)FAFFAQHFTHQFFK_				DPQGTNLM(1)FAFFAQHFTHQFFK				DPQGTNLM(69.26)FAFFAQHFTHQFFK	0	0	0	0	1	recombinant human PGHS-1, without signal peptide, c-term hexaistidine tag;recombinant human COX-2/-1, c-term His6	recombinant human PGHS-1, without signal peptide, c-term hexaistidine tag	recombinant human PGHS-1, without signal peptide, c-term hexaistidine tag	>recombinant human PGHS-1, without signal peptide, c-term hexaistidine tag;>recombinant human COX-2/-1, c-term His6	MULTI-MSMS	130904_13_Orbi1_SK_CO_G60_T98_COX1_aspn_try_gluc	670.82	4	670.57	2678.25	51491.1	0.16762	-0.26833	-0.10071	670.821	95.595	3.374	95.595	95.136	98.51	0				335	86	7	0	0	0	7.7689e-06	6	15073
DPQGTNLMFAFFAQHFTHQFFK	22	Oxidation (M)	_DPQGTNLM(ox)FAFFAQHFTHQFFK_				DPQGTNLM(1)FAFFAQHFTHQFFK				DPQGTNLM(87.65)FAFFAQHFTHQFFK	0	0	0	0	1	recombinant human PGHS-1, without signal peptide, c-term hexaistidine tag;recombinant human COX-2/-1, c-term His6	recombinant human PGHS-1, without signal peptide, c-term hexaistidine tag	recombinant human PGHS-1, without signal peptide, c-term hexaistidine tag	>recombinant human PGHS-1, without signal peptide, c-term hexaistidine tag;>recombinant human COX-2/-1, c-term His6	MULTI-MSMS	130904_13_Orbi1_SK_CO_G60_T98_COX1_aspn_try_gluc	894.09	3	893.758	2678.25	44388.2	1.2451	-0.058793	1.1863	894.092	95.542	2.269	95.542	95.177	97.446	0				201	57	7	0	0	0	9.8417e-11	2	15078
DPQGTNLMFAFFAQHFTHQFFK	22	Oxidation (M)	_DPQGTNLM(ox)FAFFAQHFTHQFFK_				DPQGTNLM(1)FAFFAQHFTHQFFK				DPQGTNLM(74.03)FAFFAQHFTHQFFK	0	0	0	0	1	recombinant human PGHS-1, without signal peptide, c-term hexaistidine tag;recombinant human COX-2/-1, c-term His6	recombinant human PGHS-1, without signal peptide, c-term hexaistidine tag	recombinant human PGHS-1, without signal peptide, c-term hexaistidine tag	>recombinant human PGHS-1, without signal peptide, c-term hexaistidine tag;>recombinant human COX-2/-1, c-term His6	MULTI-MSMS	130904_13_Orbi1_SK_CO_G60_T98_COX1_aspn_try_gluc	670.82	4	670.57	2678.25	51918.8	0.054195	0.24191	0.29611	670.821	100.26	1.2365	100.26	99.588	100.82	7.6294e-06				117	30	5	0	0	0	2.322e-06	3	15825
DPQGTNLMFAFFAQHFTHQFFK	22	Oxidation (M)	_DPQGTNLM(ox)FAFFAQHFTHQFFK_				DPQGTNLM(1)FAFFAQHFTHQFFK				DPQGTNLM(68.41)FAFFAQHFTHQFFK	0	0	0	0	1	recombinant human PGHS-1, without signal peptide, c-term hexaistidine tag;recombinant human COX-2/-1, c-term His6	recombinant human PGHS-1, without signal peptide, c-term hexaistidine tag	recombinant human PGHS-1, without signal peptide, c-term hexaistidine tag	>recombinant human PGHS-1, without signal peptide, c-term hexaistidine tag;>recombinant human COX-2/-1, c-term His6	MULTI-MSMS	130904_14_Orbi1_SK_CO_G60_T98_COX1_aspn_try_gluc	894.1	3	893.758	2678.25	44088.6	2.16	0.10824	2.2683	894.092	98.831	2.2195	98.88	97.676	99.895	0.049538				203	48	5	0	0	0	9.014e-06	2	9962
DPQGTNLMFAFFAQHFTHQFFK	22	Oxidation (M)	_DPQGTNLM(ox)FAFFAQHFTHQFFK_				DPQGTNLM(1)FAFFAQHFTHQFFK				DPQGTNLM(43.33)FAFFAQHFTHQFFK	0	0	0	0	1	recombinant human PGHS-1, without signal peptide, c-term hexaistidine tag;recombinant human COX-2/-1, c-term His6	recombinant human PGHS-1, without signal peptide, c-term hexaistidine tag	recombinant human PGHS-1, without signal peptide, c-term hexaistidine tag	>recombinant human PGHS-1, without signal peptide, c-term hexaistidine tag;>recombinant human COX-2/-1, c-term His6	MULTI-MSMS	130904_14_Orbi1_SK_CO_G60_T98_COX1_aspn_try_gluc	670.82	4	670.57	2678.25	51782.9	1.4615	-1.2418	0.21963	670.82	98.825	4.3495	98.874	97.461	101.81	0.049538				445	97	8	0	0	0	0.0030711	2	10010
DPQGTNLMFAFFAQHFTHQFFK	22	Oxidation (M),Deamidation (NQ)	_DPQGTNLM(ox)FAFFAQ(de)HFTHQFFK_		DPQ(0.014)GTN(0.01)LMFAFFAQ(0.589)HFTHQ(0.387)FFK		DPQGTNLM(1)FAFFAQHFTHQFFK		DPQ(-16.21)GTN(-17.88)LMFAFFAQ(1.82)HFTHQ(-1.82)FFK		DPQGTNLM(77.04)FAFFAQHFTHQFFK	0	0	1	0	1	recombinant human PGHS-1, without signal peptide, c-term hexaistidine tag;recombinant human COX-2/-1, c-term His6	recombinant human PGHS-1, without signal peptide, c-term hexaistidine tag	recombinant human PGHS-1, without signal peptide, c-term hexaistidine tag	>recombinant human PGHS-1, without signal peptide, c-term hexaistidine tag;>recombinant human COX-2/-1, c-term His6	MULTI-MSMS	130904_13_Orbi1_SK_CO_G60_T98_COX1_aspn_try_gluc	671.07	4	670.816	2679.24	51171.1	0.068897	3.8338	3.9027	671.07	97.371	1.5079	97.371	96.839	98.347	0				89	38	4	0	0	0	5.1684e-06	2	15415
DPQGTNLMFAFFAQHFTHQFFK	22	Unmodified	_DPQGTNLMFAFFAQHFTHQFFK_									0	0	0	0	0	recombinant human PGHS-1, without signal peptide, c-term hexaistidine tag;recombinant human COX-2/-1, c-term His6	recombinant human PGHS-1, without signal peptide, c-term hexaistidine tag	recombinant human PGHS-1, without signal peptide, c-term hexaistidine tag	>recombinant human PGHS-1, without signal peptide, c-term hexaistidine tag;>recombinant human COX-2/-1, c-term His6	MULTI-MSMS	130904_13_Orbi1_SK_CO_G60_T98_COX1_aspn_try_gluc	666.82	4	666.571	2662.26	51740.7	0.14332	-1.1923	-1.049	666.822	102.71	2.2815	102.71	102.31	104.59	7.6294e-06				185	55	6	0	0	0	3.0801e-21	2	16162
DPQGTNLMFAFFAQHFTHQFFK	22	Unmodified	_DPQGTNLMFAFFAQHFTHQFFK_									0	0	0	0	0	recombinant human PGHS-1, without signal peptide, c-term hexaistidine tag;recombinant human COX-2/-1, c-term His6	recombinant human PGHS-1, without signal peptide, c-term hexaistidine tag	recombinant human PGHS-1, without signal peptide, c-term hexaistidine tag	>recombinant human PGHS-1, without signal peptide, c-term hexaistidine tag;>recombinant human COX-2/-1, c-term His6	MULTI-MSMS	130904_13_Orbi1_SK_CO_G60_T98_COX1_aspn_try_gluc	888.76	3	888.426	2662.26	44744	1.1808	-0.60485	0.57599	888.76	102.68	1.5397	102.68	102.31	103.85	0				169	37	9	0	0	0	1.6325e-10	2	16263
DPQGTNLMFAFFAQHFTHQFFK	22	Unmodified	_DPQGTNLMFAFFAQHFTHQFFK_									0	0	0	0	0	recombinant human PGHS-1, without signal peptide, c-term hexaistidine tag;recombinant human COX-2/-1, c-term His6	recombinant human PGHS-1, without signal peptide, c-term hexaistidine tag	recombinant human PGHS-1, without signal peptide, c-term hexaistidine tag	>recombinant human PGHS-1, without signal peptide, c-term hexaistidine tag;>recombinant human COX-2/-1, c-term His6	MULTI-MSMS	130904_13_Orbi1_SK_CO_G60_T98_COX1_aspn_try_gluc	1332.64	2	1332.14	2662.26	33583.6	-0.29237	2.5025	2.2101	1332.64	102.65	0.75558	102.65	102.39	103.14	7.6294e-06				29	18	4	0	0	0	1.9327e-26	1	16190
DPQGTNLMFAFFAQHFTHQFFK	22	Unmodified	_DPQGTNLMFAFFAQHFTHQFFK_									0	0	0	0	0	recombinant human PGHS-1, without signal peptide, c-term hexaistidine tag;recombinant human COX-2/-1, c-term His6	recombinant human PGHS-1, without signal peptide, c-term hexaistidine tag	recombinant human PGHS-1, without signal peptide, c-term hexaistidine tag	>recombinant human PGHS-1, without signal peptide, c-term hexaistidine tag;>recombinant human COX-2/-1, c-term His6	MULTI-MSMS	130904_14_Orbi1_SK_CO_G60_T98_COX1_aspn_try_gluc	666.82	4	666.571	2662.26	52048.4	1.1772	-0.92301	0.25414	666.822	106.25	1.694	106.4	105.62	107.31	0.14979				169	37	7	0	0	0	7.3263e-06	1	10934
DPQGTNLMFAFFAQHFTHQFFK	22	Unmodified	_DPQGTNLMFAFFAQHFTHQFFK_									0	0	0	0	0	recombinant human PGHS-1, without signal peptide, c-term hexaistidine tag;recombinant human COX-2/-1, c-term His6	recombinant human PGHS-1, without signal peptide, c-term hexaistidine tag;recombinant human COX-2/-1, c-term His6	recombinant human PGHS-1, without signal peptide, c-term hexaistidine tag	>recombinant human PGHS-1, without signal peptide, c-term hexaistidine tag;>recombinant human COX-2/-1, c-term His6	MULTI-MSMS	130909_05_Orbi2_SK_CO_G60_T95_Kukk_COX1_aspn_try_gluc	888.76	3	888.426	2662.26	37284.3	0.98099	-0.67178	0.30921	888.76	68.676	0.49721	68.676	68.459	68.956	0				135	28	6	0	0	0	1.3935e-19	1	20909
DPQGTNLMFAFFAQHFTHQFFK	22	Unmodified	_DPQGTNLMFAFFAQHFTHQFFK_									0	0	0	0	0	recombinant human PGHS-1, without signal peptide, c-term hexaistidine tag;recombinant human COX-2/-1, c-term His6	recombinant human PGHS-1, without signal peptide, c-term hexaistidine tag;recombinant human COX-2/-1, c-term His6	recombinant human PGHS-1, without signal peptide, c-term hexaistidine tag	>recombinant human PGHS-1, without signal peptide, c-term hexaistidine tag;>recombinant human COX-2/-1, c-term His6	MULTI-MSMS	130909_05_Orbi2_SK_CO_G60_T95_Kukk_COX1_aspn_try_gluc	666.82	4	666.571	2662.26	42859.9	1.2132	-0.55779	0.65538	666.822	68.685	0.66243	68.685	68.426	69.089	0				208	40	7	0	0	0	6.5775e-46	1	20914
DYGVEALVDAFSR	13	Unmodified	_DYGVEALVDAFSR_									0	0	0	0	0	recombinant human PGHS-1, without signal peptide, c-term hexaistidine tag;recombinant human COX-2/-1, c-term His6	recombinant human PGHS-1, without signal peptide, c-term hexaistidine tag	recombinant human PGHS-1, without signal peptide, c-term hexaistidine tag	>recombinant human PGHS-1, without signal peptide, c-term hexaistidine tag;>recombinant human COX-2/-1, c-term His6	MULTI-SECPEP	130904_13_Orbi1_SK_CO_G60_T98_COX1_aspn_try_gluc	724.32	2	723.356	1444.7	50035.8	0.3527	0.45158	0.80428	723.356	101.27	0.74201	101.27	100.95	101.69	7.6294e-06				31	17	2	0	0	0	0.025973	1	15999
DYGVEALVDAFSR	13	Unmodified	_DYGVEALVDAFSR_									0	0	0	0	0	recombinant human PGHS-1, without signal peptide, c-term hexaistidine tag;recombinant human COX-2/-1, c-term His6	recombinant human PGHS-1, without signal peptide, c-term hexaistidine tag	recombinant human PGHS-1, without signal peptide, c-term hexaistidine tag	>recombinant human PGHS-1, without signal peptide, c-term hexaistidine tag;>recombinant human COX-2/-1, c-term His6	MULTI-SECPEP	130904_14_Orbi1_SK_CO_G60_T98_COX1_aspn_try_gluc	723.82	2	723.356	1444.7	48777.4	0.3236	0.22247	0.54607	723.356	83.384	0.43831	83.434	83.223	83.662	0.04953				21	9	3	0	0	0	0.030254	1	7807
EAPVLMHYPR	10	Oxidation (M)	_EAPVLM(ox)HYPR_				EAPVLM(1)HYPR				EAPVLM(117.31)HYPR	0	0	0	0	1	recombinant human PGHS-1, without signal peptide, c-term hexaistidine tag;recombinant human COX-2/-1, c-term His6	recombinant human PGHS-1, without signal peptide, c-term hexaistidine tag	recombinant human PGHS-1, without signal peptide, c-term hexaistidine tag	>recombinant human PGHS-1, without signal peptide, c-term hexaistidine tag;>recombinant human COX-2/-1, c-term His6	MULTI-MSMS	130904_13_Orbi1_SK_CO_G60_T98_COX1_aspn_try_gluc	616.81	2	616.815	1231.62	54027.9	0.52291	-0.60173	-0.078821	616.815	50.011	1.4318	50.011	49.477	50.908	0				139	46	5	0	0	0	0.0011783	1	7033
EAPVLMHYPR	10	Oxidation (M)	_EAPVLM(ox)HYPR_									0	0	0	0	1	recombinant human PGHS-1, without signal peptide, c-term hexaistidine tag;recombinant human COX-2/-1, c-term His6	recombinant human PGHS-1, without signal peptide, c-term hexaistidine tag	recombinant human PGHS-1, without signal peptide, c-term hexaistidine tag	>recombinant human PGHS-1, without signal peptide, c-term hexaistidine tag;>recombinant human COX-2/-1, c-term His6	MULTI-MATCH	130904_14_Orbi1_SK_CO_G60_T98_COX1_aspn_try_gluc		2	616.815	1231.62	53791.3	0.048841	-0.45448	-0.40564	616.815	49.851	1.2658	49.801	49.152	50.418	-0.050713	-0.10533	NaN	117.31	74	40	2	NaN	NaN	NaN	NaN	0
EAPVLMHYPR	10	Oxidation (M)	_EAPVLM(ox)HYPR_				EAPVLM(1)HYPR				EAPVLM(54.54)HYPR	0	0	0	0	1	recombinant human PGHS-1, without signal peptide, c-term hexaistidine tag;recombinant human COX-2/-1, c-term His6	recombinant human PGHS-1, without signal peptide, c-term hexaistidine tag;recombinant human COX-2/-1, c-term His6	recombinant human PGHS-1, without signal peptide, c-term hexaistidine tag	>recombinant human PGHS-1, without signal peptide, c-term hexaistidine tag;>recombinant human COX-2/-1, c-term His6	MULTI-MSMS	130909_05_Orbi2_SK_CO_G60_T95_Kukk_COX1_aspn_try_gluc	411.55	3	411.546	1231.62	54533.9	0.74538	1.0754	1.8208	411.546	33.047	0.64673	33.047	32.738	33.385	0				88	23	5	0	0	0	0.036977	1	8346
EAPVLMHYPR	10	Oxidation (M)	_EAPVLM(ox)HYPR_				EAPVLM(1)HYPR				EAPVLM(135.63)HYPR	0	0	0	0	1	recombinant human PGHS-1, without signal peptide, c-term hexaistidine tag;recombinant human COX-2/-1, c-term His6	recombinant human PGHS-1, without signal peptide, c-term hexaistidine tag;recombinant human COX-2/-1, c-term His6	recombinant human PGHS-1, without signal peptide, c-term hexaistidine tag	>recombinant human PGHS-1, without signal peptide, c-term hexaistidine tag;>recombinant human COX-2/-1, c-term His6	MULTI-MSMS	130909_05_Orbi2_SK_CO_G60_T95_Kukk_COX1_aspn_try_gluc	616.82	2	616.815	1231.62	44579.7	0.80339	0.35015	1.1535	616.816	33.052	0.67371	33.052	32.738	33.412	0				78	24	6	0	0	0	1.2021e-06	1	8353
EAPVLMHYPR	10	Unmodified	_EAPVLMHYPR_									0	0	0	0	0	recombinant human PGHS-1, without signal peptide, c-term hexaistidine tag;recombinant human COX-2/-1, c-term His6	recombinant human PGHS-1, without signal peptide, c-term hexaistidine tag	recombinant human PGHS-1, without signal peptide, c-term hexaistidine tag	>recombinant human PGHS-1, without signal peptide, c-term hexaistidine tag;>recombinant human COX-2/-1, c-term His6	MULTI-MSMS	130904_13_Orbi1_SK_CO_G60_T98_COX1_aspn_try_gluc	406.21	3	406.214	1215.62	65894.4	0.98028	1.4915	2.4718	406.215	57.149	1.5477	57.149	56.427	57.975	0				193	50	5	0	0	0	0.021144	1	8389
EAPVLMHYPR	10	Unmodified	_EAPVLMHYPR_									0	0	0	0	0	recombinant human PGHS-1, without signal peptide, c-term hexaistidine tag;recombinant human COX-2/-1, c-term His6	recombinant human PGHS-1, without signal peptide, c-term hexaistidine tag	recombinant human PGHS-1, without signal peptide, c-term hexaistidine tag	>recombinant human PGHS-1, without signal peptide, c-term hexaistidine tag;>recombinant human COX-2/-1, c-term His6	MULTI-MSMS	130904_13_Orbi1_SK_CO_G60_T98_COX1_aspn_try_gluc	608.82	2	608.818	1215.62	54496.9	0.28009	1.6054	1.8854	608.819	57.168	1.3662	57.168	56.49	57.856	0				152	44	4	0	0	0	0.00016816	2	8568
EAPVLMHYPR	10	Unmodified	_EAPVLMHYPR_									0	0	0	0	0	recombinant human PGHS-1, without signal peptide, c-term hexaistidine tag;recombinant human COX-2/-1, c-term His6	recombinant human PGHS-1, without signal peptide, c-term hexaistidine tag	recombinant human PGHS-1, without signal peptide, c-term hexaistidine tag	>recombinant human PGHS-1, without signal peptide, c-term hexaistidine tag;>recombinant human COX-2/-1, c-term His6	MULTI-MATCH	130904_14_Orbi1_SK_CO_G60_T98_COX1_aspn_try_gluc		2	608.818	1215.62	53857.1	-0.093993	-0.20744	-0.30143	608.818	57.279	0.91098	57.229	56.828	57.739	-0.050709	0.030382	NaN	117.31	44	25	2	NaN	NaN	NaN	NaN	0
EAPVLMHYPR	10	Unmodified	_EAPVLMHYPR_									0	0	0	0	0	recombinant human PGHS-1, without signal peptide, c-term hexaistidine tag;recombinant human COX-2/-1, c-term His6	recombinant human PGHS-1, without signal peptide, c-term hexaistidine tag	recombinant human PGHS-1, without signal peptide, c-term hexaistidine tag	>recombinant human PGHS-1, without signal peptide, c-term hexaistidine tag;>recombinant human COX-2/-1, c-term His6	MULTI-MATCH	130904_14_Orbi1_SK_CO_G60_T98_COX1_aspn_try_gluc		3	406.214	1215.62	66045.9	-0.3912	0.61439	0.22319	406.214	57.275	1.3637	57.224	56.625	57.989	-0.050716	0.037148	NaN	50.473	109	37	4	NaN	NaN	NaN	NaN	0
EYVQQLSGYFLQLK	14	Unmodified	_EYVQQLSGYFLQLK_									0	0	0	0	0	recombinant human PGHS-1, without signal peptide, c-term hexaistidine tag;recombinant human COX-2/-1, c-term His6	recombinant human PGHS-1, without signal peptide, c-term hexaistidine tag;recombinant human COX-2/-1, c-term His6	recombinant human PGHS-1, without signal peptide, c-term hexaistidine tag	>recombinant human PGHS-1, without signal peptide, c-term hexaistidine tag;>recombinant human COX-2/-1, c-term His6	MULTI-MSMS	130909_05_Orbi2_SK_CO_G60_T95_Kukk_COX1_aspn_try_gluc	860.45	2	860.458	1718.9	38445.2	-0.31821	-1.4439	-1.7621	860.457	61.206	0.2504	61.206	61.079	61.33	3.8147e-06				24	8	4	0	0	0	6.5071e-16	1	18401
EYVQQLSGYFLQLK	14	Unmodified	_EYVQQLSGYFLQLK_									0	0	0	0	0	recombinant human PGHS-1, without signal peptide, c-term hexaistidine tag;recombinant human COX-2/-1, c-term His6	recombinant human PGHS-1, without signal peptide, c-term hexaistidine tag;recombinant human COX-2/-1, c-term His6	recombinant human PGHS-1, without signal peptide, c-term hexaistidine tag	>recombinant human PGHS-1, without signal peptide, c-term hexaistidine tag;>recombinant human COX-2/-1, c-term His6	MULTI-MSMS	130909_05_Orbi2_SK_CO_G60_T95_Kukk_COX1_aspn_try_gluc	573.97	3	573.974	1718.9	46602.1	-0.17087	-1.2851	-1.456	573.974	61.208	0.22357	61.208	61.106	61.33	0				19	7	4	0	0	0	2.9606e-16	1	18409
FDPELLFGVQFQYR	14	Unmodified	_FDPELLFGVQFQYR_									0	0	0	0	0	recombinant human PGHS-1, without signal peptide, c-term hexaistidine tag;recombinant human COX-2/-1, c-term His6	recombinant human PGHS-1, without signal peptide, c-term hexaistidine tag	recombinant human PGHS-1, without signal peptide, c-term hexaistidine tag	>recombinant human PGHS-1, without signal peptide, c-term hexaistidine tag;>recombinant human COX-2/-1, c-term His6	MULTI-MSMS	130904_13_Orbi1_SK_CO_G60_T98_COX1_aspn_try_gluc	588.64	3	588.303	1761.89	55439.8	-0.32187	0.54656	0.22469	588.637	98.187	2.8284	98.187	97.328	100.16	0				219	70	4	0	0	0	0.00017866	1	15434
FDPELLFGVQFQYR	14	Unmodified	_FDPELLFGVQFQYR_									0	0	0	0	0	recombinant human PGHS-1, without signal peptide, c-term hexaistidine tag;recombinant human COX-2/-1, c-term His6	recombinant human PGHS-1, without signal peptide, c-term hexaistidine tag	recombinant human PGHS-1, without signal peptide, c-term hexaistidine tag	>recombinant human PGHS-1, without signal peptide, c-term hexaistidine tag;>recombinant human COX-2/-1, c-term His6	MULTI-MSMS	130904_13_Orbi1_SK_CO_G60_T98_COX1_aspn_try_gluc	881.95	2	881.95	1761.89	44342.4	1.1724	0.74933	1.9217	881.951	98.215	3.0239	98.215	97.291	100.31	0				221	75	5	0	0	0	1.1869e-15	2	15440
FDPELLFGVQFQYR	14	Unmodified	_FDPELLFGVQFQYR_									0	0	0	0	0	recombinant human PGHS-1, without signal peptide, c-term hexaistidine tag;recombinant human COX-2/-1, c-term His6	recombinant human PGHS-1, without signal peptide, c-term hexaistidine tag	recombinant human PGHS-1, without signal peptide, c-term hexaistidine tag	>recombinant human PGHS-1, without signal peptide, c-term hexaistidine tag;>recombinant human COX-2/-1, c-term His6	MULTI-MSMS	130904_14_Orbi1_SK_CO_G60_T98_COX1_aspn_try_gluc	588.3	3	588.303	1761.89	55129.8	1.2134	-0.70368	0.50972	588.302	98.201	4.0646	98.25	97.075	101.14	0.04953				198	91	4	0	0	0	0.0019975	3	9807
FDPELLFGVQFQYR	14	Unmodified	_FDPELLFGVQFQYR_									0	0	0	0	0	recombinant human PGHS-1, without signal peptide, c-term hexaistidine tag;recombinant human COX-2/-1, c-term His6	recombinant human PGHS-1, without signal peptide, c-term hexaistidine tag	recombinant human PGHS-1, without signal peptide, c-term hexaistidine tag	>recombinant human PGHS-1, without signal peptide, c-term hexaistidine tag;>recombinant human COX-2/-1, c-term His6	MULTI-MSMS	130904_14_Orbi1_SK_CO_G60_T98_COX1_aspn_try_gluc	882.46	2	881.95	1761.89	44448.1	2.1089	0.45012	2.559	882.452	98.123	3.8003	98.173	97.249	101.05	0.04953				158	85	4	0	0	0	9.3978e-11	2	9719
FDPELLFGVQFQYR	14	Unmodified	_FDPELLFGVQFQYR_									0	0	0	0	0	recombinant human PGHS-1, without signal peptide, c-term hexaistidine tag;recombinant human COX-2/-1, c-term His6	recombinant human PGHS-1, without signal peptide, c-term hexaistidine tag;recombinant human COX-2/-1, c-term His6	recombinant human PGHS-1, without signal peptide, c-term hexaistidine tag	>recombinant human PGHS-1, without signal peptide, c-term hexaistidine tag;>recombinant human COX-2/-1, c-term His6	MULTI-MSMS	130909_05_Orbi2_SK_CO_G60_T95_Kukk_COX1_aspn_try_gluc	588.64	3	588.303	1761.89	45704.2	0.96692	-0.34955	0.61737	588.303	67.483	0.83413	67.483	67.249	68.083	0				178	40	7	0	0	0	7.9271e-13	1	20518
FDPELLFGVQFQYR	14	Unmodified	_FDPELLFGVQFQYR_									0	0	0	0	0	recombinant human PGHS-1, without signal peptide, c-term hexaistidine tag;recombinant human COX-2/-1, c-term His6	recombinant human PGHS-1, without signal peptide, c-term hexaistidine tag;recombinant human COX-2/-1, c-term His6	recombinant human PGHS-1, without signal peptide, c-term hexaistidine tag	>recombinant human PGHS-1, without signal peptide, c-term hexaistidine tag;>recombinant human COX-2/-1, c-term His6	MULTI-MSMS	130909_05_Orbi2_SK_CO_G60_T95_Kukk_COX1_aspn_try_gluc	881.95	2	881.95	1761.89	36437.2	1.0175	-0.68206	0.33544	881.95	67.494	1.3278	67.494	67.249	68.577	-7.6294e-06				248	65	7	0	0	0	6.0408e-12	3	20535
FDPELLFGVQFQYR	14	Unmodified	_FDPELLFGVQFQYR_									0	0	0	0	0	recombinant human PGHS-1, without signal peptide, c-term hexaistidine tag;recombinant human COX-2/-1, c-term His6	recombinant human PGHS-1, without signal peptide, c-term hexaistidine tag;recombinant human COX-2/-1, c-term His6	recombinant human PGHS-1, without signal peptide, c-term hexaistidine tag	>recombinant human PGHS-1, without signal peptide, c-term hexaistidine tag;>recombinant human COX-2/-1, c-term His6	MULTI-MSMS	130909_05_Orbi2_SK_CO_G60_T95_Kukk_COX1_aspn_try_gluc	588.3	3	588.303	1761.89	46462.8	0.99101	-0.42303	0.56798	588.637	68.736	0.4021	68.736	68.554	68.956	0				35	23	2	0	0	0	0.039994	1	20981
FIPDPQGTNLMFAFFAQHFTHQFFK	25	Oxidation (M)	_FIPDPQGTNLM(ox)FAFFAQHFTHQFFK_				FIPDPQGTNLM(1)FAFFAQHFTHQFFK				FIPDPQGTNLM(106.12)FAFFAQHFTHQFFK	0	0	0	0	1	recombinant human PGHS-1, without signal peptide, c-term hexaistidine tag;recombinant human COX-2/-1, c-term His6	recombinant human PGHS-1, without signal peptide, c-term hexaistidine tag;recombinant human COX-2/-1, c-term His6	recombinant human PGHS-1, without signal peptide, c-term hexaistidine tag	>recombinant human PGHS-1, without signal peptide, c-term hexaistidine tag;>recombinant human COX-2/-1, c-term His6	MULTI-MSMS	130909_05_Orbi2_SK_CO_G60_T95_Kukk_COX1_aspn_try_gluc	760.37	4	759.871	3035.46	40023.6	1.0877	-0.91542	0.17226	760.122	64.8	0.86745	64.8	64.493	65.36	0				190	33	8	0	0	0	2.9689e-11	2	19599
FIPDPQGTNLMFAFFAQHFTHQFFK	25	Oxidation (M)	_FIPDPQGTNLM(ox)FAFFAQHFTHQFFK_				FIPDPQGTNLM(1)FAFFAQHFTHQFFK				FIPDPQGTNLM(88.98)FAFFAQHFTHQFFK	0	0	0	0	1	recombinant human PGHS-1, without signal peptide, c-term hexaistidine tag;recombinant human COX-2/-1, c-term His6	recombinant human PGHS-1, without signal peptide, c-term hexaistidine tag;recombinant human COX-2/-1, c-term His6	recombinant human PGHS-1, without signal peptide, c-term hexaistidine tag	>recombinant human PGHS-1, without signal peptide, c-term hexaistidine tag;>recombinant human COX-2/-1, c-term His6	MULTI-MSMS	130909_05_Orbi2_SK_CO_G60_T95_Kukk_COX1_aspn_try_gluc	1013.16	3	1012.83	3035.46	34775.2	0.82699	-0.63438	0.19261	1013.16	64.799	0.61983	64.799	64.523	65.143	0				81	23	5	0	0	0	4.7554e-07	1	19614
FIPDPQGTNLMFAFFAQHFTHQFFK	25	Unmodified	_FIPDPQGTNLMFAFFAQHFTHQFFK_									0	0	0	0	0	recombinant human PGHS-1, without signal peptide, c-term hexaistidine tag;recombinant human COX-2/-1, c-term His6	recombinant human PGHS-1, without signal peptide, c-term hexaistidine tag	recombinant human PGHS-1, without signal peptide, c-term hexaistidine tag	>recombinant human PGHS-1, without signal peptide, c-term hexaistidine tag;>recombinant human COX-2/-1, c-term His6	MULTI-MSMS	130904_14_Orbi1_SK_CO_G60_T98_COX1_aspn_try_gluc	756.12	4	755.873	3019.46	48563.2	1.3389	0.010626	1.3495	756.124	109.45	1.8635	109.6	108.77	110.63	0.14978				241	42	8	0	0	0	0.028672	1	11365
FIPDPQGTNLMFAFFAQHFTHQFFK	25	Unmodified	_FIPDPQGTNLMFAFFAQHFTHQFFK_									0	0	0	0	0	recombinant human PGHS-1, without signal peptide, c-term hexaistidine tag;recombinant human COX-2/-1, c-term His6	recombinant human PGHS-1, without signal peptide, c-term hexaistidine tag	recombinant human PGHS-1, without signal peptide, c-term hexaistidine tag	>recombinant human PGHS-1, without signal peptide, c-term hexaistidine tag;>recombinant human COX-2/-1, c-term His6	MULTI-MATCH	130904_13_Orbi1_SK_CO_G60_T98_COX1_aspn_try_gluc		4	755.873	3019.46	48468.8	1.0979	-0.085735	1.0121	756.123	109.53	1.9344	109.53	108.56	110.49	0	-0.035919	NaN	29.965	138	46	5	NaN	NaN	NaN	NaN	0
FIPDPQGTNLMFAFFAQHFTHQFFK	25	Unmodified	_FIPDPQGTNLMFAFFAQHFTHQFFK_									0	0	0	0	0	recombinant human PGHS-1, without signal peptide, c-term hexaistidine tag;recombinant human COX-2/-1, c-term His6	recombinant human PGHS-1, without signal peptide, c-term hexaistidine tag;recombinant human COX-2/-1, c-term His6	recombinant human PGHS-1, without signal peptide, c-term hexaistidine tag	>recombinant human PGHS-1, without signal peptide, c-term hexaistidine tag;>recombinant human COX-2/-1, c-term His6	MULTI-MSMS	130909_05_Orbi2_SK_CO_G60_T95_Kukk_COX1_aspn_try_gluc	756.12	4	755.873	3019.46	39744.9	0.92296	-0.50403	0.41893	756.123	70.582	0.88293	70.582	70.158	71.04	0				405	68	9	0	0	0	4.1016e-11	2	21591
FIPDPQGTNLMFAFFAQHFTHQFFK	25	Unmodified	_FIPDPQGTNLMFAFFAQHFTHQFFK_									0	0	0	0	0	recombinant human PGHS-1, without signal peptide, c-term hexaistidine tag;recombinant human COX-2/-1, c-term His6	recombinant human PGHS-1, without signal peptide, c-term hexaistidine tag;recombinant human COX-2/-1, c-term His6	recombinant human PGHS-1, without signal peptide, c-term hexaistidine tag	>recombinant human PGHS-1, without signal peptide, c-term hexaistidine tag;>recombinant human COX-2/-1, c-term His6	MULTI-MSMS	130909_05_Orbi2_SK_CO_G60_T95_Kukk_COX1_aspn_try_gluc	1008.49	3	1007.49	3019.46	34305.9	0.61316	-0.33525	0.27791	1007.83	70.614	0.52931	70.614	70.345	70.874	0				130	39	6	0	0	0	0.0149	1	21449
FNHLYHWHPLMPDSFK	16	Oxidation (M)	_FNHLYHWHPLM(ox)PDSFK_				FNHLYHWHPLM(1)PDSFK				FNHLYHWHPLM(121.82)PDSFK	0	0	0	0	1	recombinant human PGHS-1, without signal peptide, c-term hexaistidine tag;recombinant human COX-2/-1, c-term His6	recombinant human PGHS-1, without signal peptide, c-term hexaistidine tag;recombinant human COX-2/-1, c-term His6	recombinant human PGHS-1, without signal peptide, c-term hexaistidine tag	>recombinant human PGHS-1, without signal peptide, c-term hexaistidine tag;>recombinant human COX-2/-1, c-term His6	MULTI-MSMS	130909_05_Orbi2_SK_CO_G60_T95_Kukk_COX1_aspn_try_gluc	523.25	4	523.003	2087.98	48351.6	1.5204	-0.78138	0.73906	523.253	41.971	1.3108	41.971	41.705	43.016	0				203	44	8	0	0	0	3.7515e-11	2	11558
FNHLYHWHPLMPDSFK	16	Oxidation (M)	_FNHLYHWHPLM(ox)PDSFK_				FNHLYHWHPLM(1)PDSFK				FNHLYHWHPLM(127.83)PDSFK	0	0	0	0	1	recombinant human PGHS-1, without signal peptide, c-term hexaistidine tag;recombinant human COX-2/-1, c-term His6	recombinant human PGHS-1, without signal peptide, c-term hexaistidine tag;recombinant human COX-2/-1, c-term His6	recombinant human PGHS-1, without signal peptide, c-term hexaistidine tag	>recombinant human PGHS-1, without signal peptide, c-term hexaistidine tag;>recombinant human COX-2/-1, c-term His6	MULTI-MSMS	130909_05_Orbi2_SK_CO_G60_T95_Kukk_COX1_aspn_try_gluc	697	3	697.001	2087.98	42119.7	1.5775	-0.055263	1.5222	697.336	41.944	0.94543	41.944	41.705	42.651	-3.8147e-06				97	32	6	0	0	0	2.6481e-12	1	11574
FNHLYHWHPLMPDSFK	16	Oxidation (M)	_FNHLYHWHPLM(ox)PDSFK_				FNHLYHWHPLM(1)PDSFK				FNHLYHWHPLM(78.69)PDSFK	0	0	0	0	1	recombinant human PGHS-1, without signal peptide, c-term hexaistidine tag;recombinant human COX-2/-1, c-term His6	recombinant human PGHS-1, without signal peptide, c-term hexaistidine tag;recombinant human COX-2/-1, c-term His6	recombinant human PGHS-1, without signal peptide, c-term hexaistidine tag	>recombinant human PGHS-1, without signal peptide, c-term hexaistidine tag;>recombinant human COX-2/-1, c-term His6	MULTI-MSMS	130909_05_Orbi2_SK_CO_G60_T95_Kukk_COX1_aspn_try_gluc	418.6	5	418.604	2087.98	53115.8	1.6129	-0.50298	1.1099	418.804	41.94	0.43462	41.94	41.76	42.195	0				58	15	6	0	0	0	0.00032084	1	11581
FNHLYHWHPLMPDSFK	16	Oxidation (M)	_FNHLYHWHPLM(ox)PDSFK_				FNHLYHWHPLM(1)PDSFK				FNHLYHWHPLM(126.63)PDSFK	0	0	0	0	1	recombinant human PGHS-1, without signal peptide, c-term hexaistidine tag;recombinant human COX-2/-1, c-term His6	recombinant human PGHS-1, without signal peptide, c-term hexaistidine tag;recombinant human COX-2/-1, c-term His6	recombinant human PGHS-1, without signal peptide, c-term hexaistidine tag	>recombinant human PGHS-1, without signal peptide, c-term hexaistidine tag;>recombinant human COX-2/-1, c-term His6	MULTI-MSMS	130909_05_Orbi2_SK_CO_G60_T95_Kukk_COX1_aspn_try_gluc	1045.5	2	1045	2087.98	35028.6	1.2153	0.73856	1.9539	1045.5	41.937	0.31396	41.937	41.786	42.1	0				27	11	4	0	0	0	4.6848e-12	1	11596
FNHLYHWHPLMPDSFK	16	Oxidation (M),Deamidation (NQ)	_FN(de)HLYHWHPLM(ox)PDSFK_		FN(1)HLYHWHPLMPDSFK		FNHLYHWHPLM(1)PDSFK		FN(62.8)HLYHWHPLMPDSFK		FNHLYHWHPLM(62.8)PDSFK	0	0	1	0	1	recombinant human PGHS-1, without signal peptide, c-term hexaistidine tag;recombinant human COX-2/-1, c-term His6	recombinant human PGHS-1, without signal peptide, c-term hexaistidine tag;recombinant human COX-2/-1, c-term His6	recombinant human PGHS-1, without signal peptide, c-term hexaistidine tag	>recombinant human PGHS-1, without signal peptide, c-term hexaistidine tag;>recombinant human COX-2/-1, c-term His6	MULTI-MSMS	130909_05_Orbi2_SK_CO_G60_T95_Kukk_COX1_aspn_try_gluc	523.5	4	523.249	2088.97	47548.3	-0.39048	1.261	0.8705	523.5	44.797	0.30146	44.797	44.648	44.95	0				44	9	6	0	0	0	0.036126	1	12621
FNHLYHWHPLMPDSFK	16	Unmodified	_FNHLYHWHPLMPDSFK_									0	0	0	0	0	recombinant human PGHS-1, without signal peptide, c-term hexaistidine tag;recombinant human COX-2/-1, c-term His6	recombinant human PGHS-1, without signal peptide, c-term hexaistidine tag;recombinant human COX-2/-1, c-term His6	recombinant human PGHS-1, without signal peptide, c-term hexaistidine tag	>recombinant human PGHS-1, without signal peptide, c-term hexaistidine tag;>recombinant human COX-2/-1, c-term His6	MULTI-MSMS	130909_05_Orbi2_SK_CO_G60_T95_Kukk_COX1_aspn_try_gluc	415.61	5	415.405	2071.99	53527.8	-0.34888	1.0878	0.73893	415.405	44.788	0.42292	44.788	44.557	44.98	0				40	12	4	0	0	0	8.6089e-08	1	12622
FVNATFIR	8	Deamidation (N)	_FVN(de)ATFIR_	FVN(1)ATFIR				FVN(102.62)ATFIR				0	1	0	0	0	recombinant human PGHS-1, without signal peptide, c-term hexaistidine tag	recombinant human PGHS-1, without signal peptide, c-term hexaistidine tag	recombinant human PGHS-1, without signal peptide, c-term hexaistidine tag	>recombinant human PGHS-1, without signal peptide, c-term hexaistidine tag	MULTI-MSMS	130904_13_Orbi1_SK_CO_G60_T98_COX1_aspn_try_gluc	486.77	2	486.768	971.521	60536.4	0.14092	0.41363	0.55455	486.768	67.62	0.68555	67.62	67.343	68.029	0				65	19	5	0	0	0	0.023413	1	10404
FVNATFIR	8	Deamidation (N)	_FVN(de)ATFIR_									0	1	0	0	0	recombinant human PGHS-1, without signal peptide, c-term hexaistidine tag	recombinant human PGHS-1, without signal peptide, c-term hexaistidine tag	recombinant human PGHS-1, without signal peptide, c-term hexaistidine tag	>recombinant human PGHS-1, without signal peptide, c-term hexaistidine tag	MULTI-MATCH	130904_14_Orbi1_SK_CO_G60_T98_COX1_aspn_try_gluc		2	486.768	971.521	60503.7	-0.3768	-0.079968	-0.45677	486.768	67.632	0.67841	67.681	67.299	67.977	0.04953	0.030537	NaN	102.62	31	14	3	NaN	NaN	NaN	NaN	0
FVNATFIR	8	Unmodified	_FVNATFIR_									0	0	0	0	0	recombinant human PGHS-1, without signal peptide, c-term hexaistidine tag	recombinant human PGHS-1, without signal peptide, c-term hexaistidine tag	recombinant human PGHS-1, without signal peptide, c-term hexaistidine tag	>recombinant human PGHS-1, without signal peptide, c-term hexaistidine tag	MULTI-MSMS	130904_13_Orbi1_SK_CO_G60_T98_COX1_aspn_try_gluc	486.28	2	486.276	970.537	61090.2	-0.6254	0.23573	-0.38967	486.276	63.547	0.33976	63.547	63.361	63.7	0				40	10	4	0	0	0	1.077e-43	1	9674
FVNATFIR	8	Unmodified	_FVNATFIR_									0	0	0	0	0	recombinant human PGHS-1, without signal peptide, c-term hexaistidine tag	recombinant human PGHS-1, without signal peptide, c-term hexaistidine tag	recombinant human PGHS-1, without signal peptide, c-term hexaistidine tag	>recombinant human PGHS-1, without signal peptide, c-term hexaistidine tag	MULTI-MATCH	130904_14_Orbi1_SK_CO_G60_T98_COX1_aspn_try_gluc		2	486.276	970.537	60789.8	-0.38001	-0.55017	-0.93017	486.276	63.604	1.7683	63.554	62.949	64.717	-0.050713	0.0032806	NaN	172.25	85	38	5	NaN	NaN	NaN	NaN	0
FVNATFIR	8	Unmodified	_FVNATFIR_									0	0	0	0	0	recombinant human PGHS-1, without signal peptide, c-term hexaistidine tag	recombinant human PGHS-1, without signal peptide, c-term hexaistidine tag	recombinant human PGHS-1, without signal peptide, c-term hexaistidine tag	>recombinant human PGHS-1, without signal peptide, c-term hexaistidine tag	MULTI-MSMS	130909_05_Orbi2_SK_CO_G60_T95_Kukk_COX1_aspn_try_gluc	486.28	2	486.276	970.537	49985.1	-0.25779	-1.1071	-1.3648	486.276	44.054	1.4027	44.054	43.788	45.191	3.8147e-06				158	49	6	0	0	0	0.0012903	1	12638
FVNATFIRE	9	Unmodified	_FVNATFIRE_									0	0	0	0	0	recombinant human PGHS-1, without signal peptide, c-term hexaistidine tag	recombinant human PGHS-1, without signal peptide, c-term hexaistidine tag	recombinant human PGHS-1, without signal peptide, c-term hexaistidine tag	>recombinant human PGHS-1, without signal peptide, c-term hexaistidine tag	MULTI-SECPEP	130909_05_Orbi2_SK_CO_G60_T95_Kukk_COX1_aspn_try_gluc	551.26	2	550.797	1099.58	47967.2	-0.13479	-0.48401	-0.6188	550.797	44.908	0.30109	44.908	44.739	45.04	-3.8147e-06				25	9	4	0	0	0	0.029493	1	12710
FYPGLLLEK	9	Unmodified	_FYPGLLLEK_									0	0	0	0	0	recombinant human PGHS-1, without signal peptide, c-term hexaistidine tag;recombinant human COX-2/-1, c-term His6	recombinant human PGHS-1, without signal peptide, c-term hexaistidine tag	recombinant human PGHS-1, without signal peptide, c-term hexaistidine tag	>recombinant human PGHS-1, without signal peptide, c-term hexaistidine tag;>recombinant human COX-2/-1, c-term His6	MULTI-MSMS	130904_13_Orbi1_SK_CO_G60_T98_COX1_aspn_try_gluc	542.31	2	542.315	1082.61	58031.6	-0.55194	0.90652	0.35458	542.316	77.63	1.5964	77.63	77.227	78.823	0				193	45	6	0	0	0	0.022298	2	12294
FYPGLLLEK	9	Unmodified	_FYPGLLLEK_									0	0	0	0	0	recombinant human PGHS-1, without signal peptide, c-term hexaistidine tag;recombinant human COX-2/-1, c-term His6	recombinant human PGHS-1, without signal peptide, c-term hexaistidine tag	recombinant human PGHS-1, without signal peptide, c-term hexaistidine tag	>recombinant human PGHS-1, without signal peptide, c-term hexaistidine tag;>recombinant human COX-2/-1, c-term His6	MULTI-MATCH	130904_14_Orbi1_SK_CO_G60_T98_COX1_aspn_try_gluc		2	542.315	1082.61	57827.4	-0.13628	0.026214	-0.11007	542.315	77.389	4.7807	77.539	74.817	79.598	0.14978	-0.04562	NaN	86.67	205	104	6	NaN	NaN	NaN	NaN	0
FYPGLLLEK	9	Unmodified	_FYPGLLLEK_									0	0	0	0	0	recombinant human PGHS-1, without signal peptide, c-term hexaistidine tag;recombinant human COX-2/-1, c-term His6	recombinant human PGHS-1, without signal peptide, c-term hexaistidine tag;recombinant human COX-2/-1, c-term His6	recombinant human PGHS-1, without signal peptide, c-term hexaistidine tag	>recombinant human PGHS-1, without signal peptide, c-term hexaistidine tag;>recombinant human COX-2/-1, c-term His6	MSMS	130909_05_Orbi2_SK_CO_G60_T95_Kukk_COX1_aspn_try_gluc	542.31	2	542.315	1082.61	NaN	NaN	NaN	NaN	NaN	65.336	1	65.336	64.836	65.836	0							0	0	0	0.036047	1	19850
KFIPDPQGTNLMFAFFAQHFTHQFFK	26	Oxidation (M)	_KFIPDPQGTNLM(ox)FAFFAQHFTHQFFK_				KFIPDPQGTNLM(1)FAFFAQHFTHQFFK				KFIPDPQGTNLM(79.69)FAFFAQHFTHQFFK	0	0	0	0	1	recombinant human PGHS-1, without signal peptide, c-term hexaistidine tag;recombinant human COX-2/-1, c-term His6	recombinant human PGHS-1, without signal peptide, c-term hexaistidine tag	recombinant human PGHS-1, without signal peptide, c-term hexaistidine tag	>recombinant human PGHS-1, without signal peptide, c-term hexaistidine tag;>recombinant human COX-2/-1, c-term His6	MULTI-MSMS	130904_13_Orbi1_SK_CO_G60_T98_COX1_aspn_try_gluc	792.14	4	791.895	3163.55	47243.2	1.8382	-1.879	-0.040788	792.145	93.12	1.8789	93.12	92.676	94.555	0				218	47	7	0	0	0	0.016147	1	14696
KFIPDPQGTNLMFAFFAQHFTHQFFK	26	Oxidation (M)	_KFIPDPQGTNLM(ox)FAFFAQHFTHQFFK_				KFIPDPQGTNLM(1)FAFFAQHFTHQFFK				KFIPDPQGTNLM(126.68)FAFFAQHFTHQFFK	0	0	0	0	1	recombinant human PGHS-1, without signal peptide, c-term hexaistidine tag;recombinant human COX-2/-1, c-term His6	recombinant human PGHS-1, without signal peptide, c-term hexaistidine tag;recombinant human COX-2/-1, c-term His6	recombinant human PGHS-1, without signal peptide, c-term hexaistidine tag	>recombinant human PGHS-1, without signal peptide, c-term hexaistidine tag;>recombinant human COX-2/-1, c-term His6	MULTI-MSMS	130909_05_Orbi2_SK_CO_G60_T95_Kukk_COX1_aspn_try_gluc	792.15	4	791.895	3163.55	39346.3	0.2069	-1.3235	-1.1166	792.145	60.942	0.39181	60.942	60.732	61.124	3.8147e-06				46	13	5	0	0	0	2.2916e-16	1	18311
KFIPDPQGTNLMFAFFAQHFTHQFFK	26	Unmodified	_KFIPDPQGTNLMFAFFAQHFTHQFFK_									0	0	0	0	0	recombinant human PGHS-1, without signal peptide, c-term hexaistidine tag;recombinant human COX-2/-1, c-term His6	recombinant human PGHS-1, without signal peptide, c-term hexaistidine tag	recombinant human PGHS-1, without signal peptide, c-term hexaistidine tag	>recombinant human PGHS-1, without signal peptide, c-term hexaistidine tag;>recombinant human COX-2/-1, c-term His6	MULTI-MSMS	130904_13_Orbi1_SK_CO_G60_T98_COX1_aspn_try_gluc	788.15	4	787.896	3147.56	47320.1	1.518	-1.1894	0.32858	788.147	99.692	2.5496	99.692	99.224	101.77	7.6294e-06				274	62	8	0	0	0	0.00061466	2	15859
KFIPDPQGTNLMFAFFAQHFTHQFFK	26	Unmodified	_KFIPDPQGTNLMFAFFAQHFTHQFFK_									0	0	0	0	0	recombinant human PGHS-1, without signal peptide, c-term hexaistidine tag;recombinant human COX-2/-1, c-term His6	recombinant human PGHS-1, without signal peptide, c-term hexaistidine tag;recombinant human COX-2/-1, c-term His6	recombinant human PGHS-1, without signal peptide, c-term hexaistidine tag	>recombinant human PGHS-1, without signal peptide, c-term hexaistidine tag;>recombinant human COX-2/-1, c-term His6	MULTI-MSMS	130909_05_Orbi2_SK_CO_G60_T95_Kukk_COX1_aspn_try_gluc	788.4	4	787.896	3147.56	39713.7	1.1889	0.24498	1.4338	788.148	65.913	0.41756	65.913	65.719	66.137	0				72	18	5	0	0	0	0.0063175	1	20011
KLVCLNTK	8	Unmodified	_KLVCLNTK_									0	0	0	0	0	recombinant human PGHS-1, without signal peptide, c-term hexaistidine tag;recombinant human COX-2/-1, c-term His6	recombinant human PGHS-1, without signal peptide, c-term hexaistidine tag;recombinant human COX-2/-1, c-term His6	recombinant human PGHS-1, without signal peptide, c-term hexaistidine tag	>recombinant human PGHS-1, without signal peptide, c-term hexaistidine tag;>recombinant human COX-2/-1, c-term His6	MULTI-MSMS	130909_05_Orbi2_SK_CO_G60_T95_Kukk_COX1_aspn_try_gluc	490.29	2	490.291	978.567	49836.8	0.83249	1.1274	1.9599	490.291	30.144	0.41159	30.144	30.009	30.421	0				54	13	7	0	0	0	1.2962e-12	1	7356
KLVCLNTK	8	Unmodified	_KLVCLNTK_									0	0	0	0	0	recombinant human PGHS-1, without signal peptide, c-term hexaistidine tag;recombinant human COX-2/-1, c-term His6	recombinant human PGHS-1, without signal peptide, c-term hexaistidine tag;recombinant human COX-2/-1, c-term His6	recombinant human PGHS-1, without signal peptide, c-term hexaistidine tag	>recombinant human PGHS-1, without signal peptide, c-term hexaistidine tag;>recombinant human COX-2/-1, c-term His6	MULTI-MSMS	130909_05_Orbi2_SK_CO_G60_T95_Kukk_COX1_aspn_try_gluc	327.2	3	327.196	978.567	57111.4	0.92766	1.5249	2.4526	327.197	30.142	0.37053	30.142	29.99	30.36	0				41	12	5	0	0	0	0.0022372	1	7364
LILIGETIK	9	Unmodified	_LILIGETIK_									0	0	0	0	0	recombinant human PGHS-1, without signal peptide, c-term hexaistidine tag;recombinant human COX-2/-1, c-term His6;recombinant human PGHS-2, without signal peptide, c-term hexaistidine tag	recombinant human PGHS-1, without signal peptide, c-term hexaistidine tag;recombinant human COX-2/-1, c-term His6;recombinant human PGHS-2, without signal peptide, c-term hexaistidine tag	recombinant human PGHS-1, without signal peptide, c-term hexaistidine tag	>recombinant human PGHS-1, without signal peptide, c-term hexaistidine tag;>recombinant human COX-2/-1, c-term His6;>recombinant human PGHS-2, without signal peptide, c-term hexaistidine tag	MULTI-MSMS	130909_05_Orbi2_SK_CO_G60_T95_Kukk_COX1_aspn_try_gluc	502.33	2	502.33	1002.65	49637	-0.052433	-0.87583	-0.92827	502.33	50.519	2.6318	50.519	50.206	52.838	-3.8147e-06				240	87	6	0	0	0	0.012818	2	14806
LILIGETIK	9	Unmodified	_LILIGETIK_									0	0	0	0	0	recombinant human PGHS-1, without signal peptide, c-term hexaistidine tag;recombinant human COX-2/-1, c-term His6;recombinant human PGHS-2, without signal peptide, c-term hexaistidine tag	recombinant human PGHS-1, without signal peptide, c-term hexaistidine tag;recombinant human COX-2/-1, c-term His6;recombinant human PGHS-2, without signal peptide, c-term hexaistidine tag	recombinant human PGHS-1, without signal peptide, c-term hexaistidine tag	>recombinant human PGHS-1, without signal peptide, c-term hexaistidine tag;>recombinant human COX-2/-1, c-term His6;>recombinant human PGHS-2, without signal peptide, c-term hexaistidine tag	MULTI-SECPEP	130909_05_Orbi2_SK_CO_G60_T95_Kukk_COX1_aspn_try_gluc	1004.54	1	1003.65	1002.65	35104.8	-0.54799	-0.19692	-0.74491	1003.65	50.509	0.632	50.509	50.327	50.959	0				60	21	4	0	0	0	0.024113	1	14819
LLFGVQFQYR	10	Unmodified	_LLFGVQFQYR_									0	0	0	0	0	recombinant human PGHS-1, without signal peptide, c-term hexaistidine tag;recombinant human COX-2/-1, c-term His6	recombinant human PGHS-1, without signal peptide, c-term hexaistidine tag	recombinant human PGHS-1, without signal peptide, c-term hexaistidine tag	>recombinant human PGHS-1, without signal peptide, c-term hexaistidine tag;>recombinant human COX-2/-1, c-term His6	MULTI-MSMS	130904_13_Orbi1_SK_CO_G60_T98_COX1_aspn_try_gluc	637.85	2	637.855	1273.7	52757.2	0.6991	-0.70976	-0.010656	637.855	84.66	11.37	84.66	83.145	94.515	7.6294e-06				761	301	5	0	0	0	1.4137e-42	14	14418
LLFGVQFQYR	10	Unmodified	_LLFGVQFQYR_									0	0	0	0	0	recombinant human PGHS-1, without signal peptide, c-term hexaistidine tag;recombinant human COX-2/-1, c-term His6	recombinant human PGHS-1, without signal peptide, c-term hexaistidine tag	recombinant human PGHS-1, without signal peptide, c-term hexaistidine tag	>recombinant human PGHS-1, without signal peptide, c-term hexaistidine tag;>recombinant human COX-2/-1, c-term His6	MULTI-MSMS	130904_13_Orbi1_SK_CO_G60_T98_COX1_aspn_try_gluc	637.86	2	637.855	1273.7	53400.3	0.63526	-0.2653	0.36996	637.855	96.33	3.7206	96.33	94.472	98.193	0				245	95	3	0	0	0	1.8993e-15	5	15392
LLFGVQFQYR	10	Unmodified	_LLFGVQFQYR_									0	0	0	0	0	recombinant human PGHS-1, without signal peptide, c-term hexaistidine tag;recombinant human COX-2/-1, c-term His6	recombinant human PGHS-1, without signal peptide, c-term hexaistidine tag	recombinant human PGHS-1, without signal peptide, c-term hexaistidine tag	>recombinant human PGHS-1, without signal peptide, c-term hexaistidine tag;>recombinant human COX-2/-1, c-term His6	MULTI-MSMS	130904_13_Orbi1_SK_CO_G60_T98_COX1_aspn_try_gluc	637.85	2	637.855	1273.7	53400.2	0.55854	-0.77242	-0.21388	637.854	100.17	4.7776	100.17	97.797	102.57	0				325	110	3	0	0	0	1.4112e-31	5	16123
LLFGVQFQYR	10	Unmodified	_LLFGVQFQYR_									0	0	0	0	0	recombinant human PGHS-1, without signal peptide, c-term hexaistidine tag;recombinant human COX-2/-1, c-term His6	recombinant human PGHS-1, without signal peptide, c-term hexaistidine tag	recombinant human PGHS-1, without signal peptide, c-term hexaistidine tag	>recombinant human PGHS-1, without signal peptide, c-term hexaistidine tag;>recombinant human COX-2/-1, c-term His6	MULTI-MSMS	130904_13_Orbi1_SK_CO_G60_T98_COX1_aspn_try_gluc	637.85	2	637.855	1273.7	52980.9	0.64419	-0.27585	0.36834	637.855	106.47	9.7712	106.47	102.53	112.3	0				560	236	4	0	0	0	1.1765e-31	10	16423
LLFGVQFQYR	10	Unmodified	_LLFGVQFQYR_									0	0	0	0	0	recombinant human PGHS-1, without signal peptide, c-term hexaistidine tag;recombinant human COX-2/-1, c-term His6	recombinant human PGHS-1, without signal peptide, c-term hexaistidine tag	recombinant human PGHS-1, without signal peptide, c-term hexaistidine tag	>recombinant human PGHS-1, without signal peptide, c-term hexaistidine tag;>recombinant human COX-2/-1, c-term His6	MULTI-MSMS	130904_13_Orbi1_SK_CO_G60_T98_COX1_aspn_try_gluc	637.86	2	637.855	1273.7	53400.2	0.90036	-0.43317	0.46718	637.855	114.8	4.8823	114.8	112.3	117.19	0				268	116	3	0	0	0	2.7039e-22	5	17772
LLFGVQFQYR	10	Unmodified	_LLFGVQFQYR_									0	0	0	0	0	recombinant human PGHS-1, without signal peptide, c-term hexaistidine tag;recombinant human COX-2/-1, c-term His6	recombinant human PGHS-1, without signal peptide, c-term hexaistidine tag	recombinant human PGHS-1, without signal peptide, c-term hexaistidine tag	>recombinant human PGHS-1, without signal peptide, c-term hexaistidine tag;>recombinant human COX-2/-1, c-term His6	MULTI-MSMS	130904_13_Orbi1_SK_CO_G60_T98_COX1_aspn_try_gluc	637.85	2	637.855	1273.7	53400.3	1.0228	-0.30394	0.71884	637.855	118.44	2.7119	118.44	116.94	119.65	0				167	64	3	0	0	0	1.4112e-31	3	18270
LLFGVQFQYR	10	Unmodified	_LLFGVQFQYR_									0	0	0	0	0	recombinant human PGHS-1, without signal peptide, c-term hexaistidine tag;recombinant human COX-2/-1, c-term His6	recombinant human PGHS-1, without signal peptide, c-term hexaistidine tag	recombinant human PGHS-1, without signal peptide, c-term hexaistidine tag	>recombinant human PGHS-1, without signal peptide, c-term hexaistidine tag;>recombinant human COX-2/-1, c-term His6	MULTI-MSMS	130904_13_Orbi1_SK_CO_G60_T98_COX1_aspn_try_gluc	638.36	2	637.855	1273.7	53400.2	1.1126	-0.67892	0.4337	637.855	121.33	4.2962	121.33	119.4	123.69	0				190	108	3	0	0	0	4.9595e-15	4	18634
LLFGVQFQYR	10	Unmodified	_LLFGVQFQYR_									0	0	0	0	0	recombinant human PGHS-1, without signal peptide, c-term hexaistidine tag;recombinant human COX-2/-1, c-term His6	recombinant human PGHS-1, without signal peptide, c-term hexaistidine tag	recombinant human PGHS-1, without signal peptide, c-term hexaistidine tag	>recombinant human PGHS-1, without signal peptide, c-term hexaistidine tag;>recombinant human COX-2/-1, c-term His6	MSMS	130904_13_Orbi1_SK_CO_G60_T98_COX1_aspn_try_gluc	637.85	2	637.855	1273.7	NaN	NaN	NaN	NaN	NaN	122.18	1	122.18	121.68	122.68	7.6294e-06							0	0	0	4.9905e-18	1	19002
LLFGVQFQYR	10	Unmodified	_LLFGVQFQYR_									0	0	0	0	0	recombinant human PGHS-1, without signal peptide, c-term hexaistidine tag;recombinant human COX-2/-1, c-term His6	recombinant human PGHS-1, without signal peptide, c-term hexaistidine tag	recombinant human PGHS-1, without signal peptide, c-term hexaistidine tag	>recombinant human PGHS-1, without signal peptide, c-term hexaistidine tag;>recombinant human COX-2/-1, c-term His6	MSMS	130904_13_Orbi1_SK_CO_G60_T98_COX1_aspn_try_gluc	637.86	2	637.855	1273.7	NaN	NaN	NaN	NaN	NaN	123.07	1	123.07	122.57	123.57	0							0	0	0	7.377e-61	1	19126
LLFGVQFQYR	10	Unmodified	_LLFGVQFQYR_									0	0	0	0	0	recombinant human PGHS-1, without signal peptide, c-term hexaistidine tag;recombinant human COX-2/-1, c-term His6	recombinant human PGHS-1, without signal peptide, c-term hexaistidine tag	recombinant human PGHS-1, without signal peptide, c-term hexaistidine tag	>recombinant human PGHS-1, without signal peptide, c-term hexaistidine tag;>recombinant human COX-2/-1, c-term His6	MULTI-MSMS	130904_14_Orbi1_SK_CO_G60_T98_COX1_aspn_try_gluc	637.86	2	637.855	1273.7	52689.2	0.086125	-0.054239	0.031886	637.856	83.849	18.648	83.899	80.181	98.829	0.04953				902	417	6	0	0	0	1.4112e-31	21	7799
LLFGVQFQYR	10	Unmodified	_LLFGVQFQYR_									0	0	0	0	0	recombinant human PGHS-1, without signal peptide, c-term hexaistidine tag;recombinant human COX-2/-1, c-term His6	recombinant human PGHS-1, without signal peptide, c-term hexaistidine tag	recombinant human PGHS-1, without signal peptide, c-term hexaistidine tag	>recombinant human PGHS-1, without signal peptide, c-term hexaistidine tag;>recombinant human COX-2/-1, c-term His6	MULTI-MSMS	130904_14_Orbi1_SK_CO_G60_T98_COX1_aspn_try_gluc	425.57	3	425.572	1273.7	67280.4	-0.30405	0.42694	0.12289	425.573	83.145	0.87956	83.295	82.882	83.762	0.14978				54	19	3	0	0	0	0.027124	1	7741
LLFGVQFQYR	10	Unmodified	_LLFGVQFQYR_									0	0	0	0	0	recombinant human PGHS-1, without signal peptide, c-term hexaistidine tag;recombinant human COX-2/-1, c-term His6	recombinant human PGHS-1, without signal peptide, c-term hexaistidine tag	recombinant human PGHS-1, without signal peptide, c-term hexaistidine tag	>recombinant human PGHS-1, without signal peptide, c-term hexaistidine tag;>recombinant human COX-2/-1, c-term His6	MULTI-MSMS	130904_14_Orbi1_SK_CO_G60_T98_COX1_aspn_try_gluc	637.86	2	637.855	1273.7	53161.8	1.2448	-0.58947	0.65532	637.855	101.95	5.566	102	98.829	104.4	0.049538				241	124	3	0	0	0	5.4442e-06	8	10000
LLFGVQFQYR	10	Unmodified	_LLFGVQFQYR_									0	0	0	0	0	recombinant human PGHS-1, without signal peptide, c-term hexaistidine tag;recombinant human COX-2/-1, c-term His6	recombinant human PGHS-1, without signal peptide, c-term hexaistidine tag	recombinant human PGHS-1, without signal peptide, c-term hexaistidine tag	>recombinant human PGHS-1, without signal peptide, c-term hexaistidine tag;>recombinant human COX-2/-1, c-term His6	MULTI-MSMS	130904_14_Orbi1_SK_CO_G60_T98_COX1_aspn_try_gluc	637.86	2	637.855	1273.7	53161.8	1.1138	-0.50414	0.60964	637.855	105.51	3.265	105.66	104.05	107.31	0.14978				159	72	3	0	0	0	0.0095572	1	10856
LLFGVQFQYR	10	Unmodified	_LLFGVQFQYR_									0	0	0	0	0	recombinant human PGHS-1, without signal peptide, c-term hexaistidine tag;recombinant human COX-2/-1, c-term His6	recombinant human PGHS-1, without signal peptide, c-term hexaistidine tag	recombinant human PGHS-1, without signal peptide, c-term hexaistidine tag	>recombinant human PGHS-1, without signal peptide, c-term hexaistidine tag;>recombinant human COX-2/-1, c-term His6	MULTI-MSMS	130904_14_Orbi1_SK_CO_G60_T98_COX1_aspn_try_gluc	637.86	2	637.855	1273.7	53178.9	0.78366	-0.14489	0.63877	637.855	114.49	5.0791	114.54	111.61	116.68	0.049522				194	119	2	0	0	0	6.7683e-15	4	11943
LLFGVQFQYR	10	Unmodified	_LLFGVQFQYR_									0	0	0	0	0	recombinant human PGHS-1, without signal peptide, c-term hexaistidine tag;recombinant human COX-2/-1, c-term His6	recombinant human PGHS-1, without signal peptide, c-term hexaistidine tag	recombinant human PGHS-1, without signal peptide, c-term hexaistidine tag	>recombinant human PGHS-1, without signal peptide, c-term hexaistidine tag;>recombinant human COX-2/-1, c-term His6	MULTI-MSMS	130904_14_Orbi1_SK_CO_G60_T98_COX1_aspn_try_gluc	637.86	2	637.855	1273.7	53161.9	0.64071	0.032029	0.67274	637.855	118.4	3.6186	118.35	116.29	119.91	-0.050713				200	84	3	0	0	0	5.5747e-06	4	12648
LLFGVQFQYR	10	Unmodified	_LLFGVQFQYR_									0	0	0	0	0	recombinant human PGHS-1, without signal peptide, c-term hexaistidine tag;recombinant human COX-2/-1, c-term His6	recombinant human PGHS-1, without signal peptide, c-term hexaistidine tag	recombinant human PGHS-1, without signal peptide, c-term hexaistidine tag	>recombinant human PGHS-1, without signal peptide, c-term hexaistidine tag;>recombinant human COX-2/-1, c-term His6	MULTI-MSMS	130904_14_Orbi1_SK_CO_G60_T98_COX1_aspn_try_gluc	638.36	2	637.855	1273.7	53161.9	0.5212	0.029764	0.55097	637.855	121.63	3.6195	121.68	119.97	123.59	0.04953				164	94	3	0	0	0	2.6616e-15	4	12849
LLFGVQFQYR	10	Unmodified	_LLFGVQFQYR_									0	0	0	0	0	recombinant human PGHS-1, without signal peptide, c-term hexaistidine tag;recombinant human COX-2/-1, c-term His6	recombinant human PGHS-1, without signal peptide, c-term hexaistidine tag	recombinant human PGHS-1, without signal peptide, c-term hexaistidine tag	>recombinant human PGHS-1, without signal peptide, c-term hexaistidine tag;>recombinant human COX-2/-1, c-term His6	MSMS	130904_14_Orbi1_SK_CO_G60_T98_COX1_aspn_try_gluc	637.85	2	637.855	1273.7	NaN	NaN	NaN	NaN	NaN	107.72	1	107.87	107.37	108.37	0.14978							0	0	0	1.2403e-17	1	11084
LLFGVQFQYR	10	Unmodified	_LLFGVQFQYR_									0	0	0	0	0	recombinant human PGHS-1, without signal peptide, c-term hexaistidine tag;recombinant human COX-2/-1, c-term His6	recombinant human PGHS-1, without signal peptide, c-term hexaistidine tag	recombinant human PGHS-1, without signal peptide, c-term hexaistidine tag	>recombinant human PGHS-1, without signal peptide, c-term hexaistidine tag;>recombinant human COX-2/-1, c-term His6	MSMS	130904_14_Orbi1_SK_CO_G60_T98_COX1_aspn_try_gluc	637.86	2	637.855	1273.7	NaN	NaN	NaN	NaN	NaN	108.87	1	109.02	108.52	109.52	0.14978							0	0	0	8.7338e-07	1	11240
LLFGVQFQYR	10	Unmodified	_LLFGVQFQYR_									0	0	0	0	0	recombinant human PGHS-1, without signal peptide, c-term hexaistidine tag;recombinant human COX-2/-1, c-term His6	recombinant human PGHS-1, without signal peptide, c-term hexaistidine tag	recombinant human PGHS-1, without signal peptide, c-term hexaistidine tag	>recombinant human PGHS-1, without signal peptide, c-term hexaistidine tag;>recombinant human COX-2/-1, c-term His6	MSMS	130904_14_Orbi1_SK_CO_G60_T98_COX1_aspn_try_gluc	637.86	2	637.855	1273.7	NaN	NaN	NaN	NaN	NaN	109.75	1	109.9	109.4	110.4	0.14978							0	0	0	7.3677e-26	1	11359
LLFGVQFQYR	10	Unmodified	_LLFGVQFQYR_									0	0	0	0	0	recombinant human PGHS-1, without signal peptide, c-term hexaistidine tag;recombinant human COX-2/-1, c-term His6	recombinant human PGHS-1, without signal peptide, c-term hexaistidine tag	recombinant human PGHS-1, without signal peptide, c-term hexaistidine tag	>recombinant human PGHS-1, without signal peptide, c-term hexaistidine tag;>recombinant human COX-2/-1, c-term His6	MSMS	130904_14_Orbi1_SK_CO_G60_T98_COX1_aspn_try_gluc	637.86	2	637.855	1273.7	NaN	NaN	NaN	NaN	NaN	110.6	1	110.75	110.25	111.25	0.14977							0	0	0	1.7304e-35	1	11476
LLFGVQFQYR	10	Unmodified	_LLFGVQFQYR_									0	0	0	0	0	recombinant human PGHS-1, without signal peptide, c-term hexaistidine tag;recombinant human COX-2/-1, c-term His6	recombinant human PGHS-1, without signal peptide, c-term hexaistidine tag	recombinant human PGHS-1, without signal peptide, c-term hexaistidine tag	>recombinant human PGHS-1, without signal peptide, c-term hexaistidine tag;>recombinant human COX-2/-1, c-term His6	MSMS	130904_14_Orbi1_SK_CO_G60_T98_COX1_aspn_try_gluc	637.86	2	637.855	1273.7	NaN	NaN	NaN	NaN	NaN	111.46	1	111.6	111.1	112.1	0.14978							0	0	0	1.0936e-06	1	11593
LLFGVQFQYR	10	Unmodified	_LLFGVQFQYR_									0	0	0	0	0	recombinant human PGHS-1, without signal peptide, c-term hexaistidine tag;recombinant human COX-2/-1, c-term His6	recombinant human PGHS-1, without signal peptide, c-term hexaistidine tag	recombinant human PGHS-1, without signal peptide, c-term hexaistidine tag	>recombinant human PGHS-1, without signal peptide, c-term hexaistidine tag;>recombinant human COX-2/-1, c-term His6	MSMS	130904_14_Orbi1_SK_CO_G60_T98_COX1_aspn_try_gluc	637.86	2	637.855	1273.7	NaN	NaN	NaN	NaN	NaN	112.32	1	112.47	111.97	112.97	0.14977							0	0	0	5.9704e-08	1	11711
LLFGVQFQYR	10	Unmodified	_LLFGVQFQYR_									0	0	0	0	0	recombinant human PGHS-1, without signal peptide, c-term hexaistidine tag;recombinant human COX-2/-1, c-term His6	recombinant human PGHS-1, without signal peptide, c-term hexaistidine tag	recombinant human PGHS-1, without signal peptide, c-term hexaistidine tag	>recombinant human PGHS-1, without signal peptide, c-term hexaistidine tag;>recombinant human COX-2/-1, c-term His6	MULTI-MATCH	130904_13_Orbi1_SK_CO_G60_T98_COX1_aspn_try_gluc		3	425.572	1273.7	65668.4	0.43923	-0.15945	0.27978	425.572	83.827	1.481	83.827	83.349	84.83	7.6294e-06	0.26617	NaN	54.722	54	40	2	NaN	NaN	NaN	NaN	0
LLFGVQFQYR	10	Unmodified	_LLFGVQFQYR_									0	0	0	0	0	recombinant human PGHS-1, without signal peptide, c-term hexaistidine tag;recombinant human COX-2/-1, c-term His6	recombinant human PGHS-1, without signal peptide, c-term hexaistidine tag;recombinant human COX-2/-1, c-term His6	recombinant human PGHS-1, without signal peptide, c-term hexaistidine tag	>recombinant human PGHS-1, without signal peptide, c-term hexaistidine tag;>recombinant human COX-2/-1, c-term His6	MULTI-MSMS	130909_05_Orbi2_SK_CO_G60_T95_Kukk_COX1_aspn_try_gluc	425.91	3	425.572	1273.7	54298.5	0.3608	-0.60502	-0.24421	425.572	57.043	0.25087	57.043	56.909	57.16	0				16	7	3	0	0	0	2.1586e-08	1	16975
LLFGVQFQYR	10	Unmodified	_LLFGVQFQYR_									0	0	0	0	0	recombinant human PGHS-1, without signal peptide, c-term hexaistidine tag;recombinant human COX-2/-1, c-term His6	recombinant human PGHS-1, without signal peptide, c-term hexaistidine tag;recombinant human COX-2/-1, c-term His6	recombinant human PGHS-1, without signal peptide, c-term hexaistidine tag	>recombinant human PGHS-1, without signal peptide, c-term hexaistidine tag;>recombinant human COX-2/-1, c-term His6	MULTI-MSMS	130909_05_Orbi2_SK_CO_G60_T95_Kukk_COX1_aspn_try_gluc	637.86	2	637.855	1273.7	44033.8	0.46122	-0.54683	-0.085606	637.855	57.073	2.3246	57.073	56.848	59.172	0				168	73	7	0	0	0	1.5187e-10	3	17023
LLFGVQFQYR	10	Unmodified	_LLFGVQFQYR_									0	0	0	0	0	recombinant human PGHS-1, without signal peptide, c-term hexaistidine tag;recombinant human COX-2/-1, c-term His6	recombinant human PGHS-1, without signal peptide, c-term hexaistidine tag;recombinant human COX-2/-1, c-term His6	recombinant human PGHS-1, without signal peptide, c-term hexaistidine tag	>recombinant human PGHS-1, without signal peptide, c-term hexaistidine tag;>recombinant human COX-2/-1, c-term His6	MULTI-MSMS	130909_05_Orbi2_SK_CO_G60_T95_Kukk_COX1_aspn_try_gluc	637.86	2	637.855	1273.7	50867.6	1.8229	-1.7668	0.05619	637.854	59.383	0.27657	59.383	59.203	59.48	0				12	10	2	0	0	0	0.032965	1	17789
LQPFNEYR	8	Deamidation (N)	_LQPFN(de)EYR_	LQPFN(1)EYR				LQPFN(90.37)EYR				0	1	0	0	0	recombinant human PGHS-1, without signal peptide, c-term hexaistidine tag;recombinant human COX-2/-1, c-term His6	recombinant human PGHS-1, without signal peptide, c-term hexaistidine tag;recombinant human COX-2/-1, c-term His6	recombinant human PGHS-1, without signal peptide, c-term hexaistidine tag	>recombinant human PGHS-1, without signal peptide, c-term hexaistidine tag;>recombinant human COX-2/-1, c-term His6	MULTI-MSMS	130909_05_Orbi2_SK_CO_G60_T95_Kukk_COX1_aspn_try_gluc	536.27	2	536.266	1070.52	47320.3	0.50328	-0.051739	0.45155	536.266	41.327	0.78514	41.327	41.027	41.812	-3.8147e-06				91	28	5	0	0	0	0.0058967	1	11338
LQPFNEYR	8	Deamidation (N)	_LQPFN(de)EYR_	LQPFN(1)EYR				LQPFN(69.82)EYR				0	1	0	0	0	recombinant human PGHS-1, without signal peptide, c-term hexaistidine tag;recombinant human COX-2/-1, c-term His6	recombinant human PGHS-1, without signal peptide, c-term hexaistidine tag;recombinant human COX-2/-1, c-term His6	recombinant human PGHS-1, without signal peptide, c-term hexaistidine tag	>recombinant human PGHS-1, without signal peptide, c-term hexaistidine tag;>recombinant human COX-2/-1, c-term His6	MULTI-MSMS	130909_05_Orbi2_SK_CO_G60_T95_Kukk_COX1_aspn_try_gluc	536.27	2	536.266	1070.52	48366.4	-0.07241	0.70061	0.6282	536.266	43.39	0.71323	43.39	43.075	43.788	3.8147e-06				44	24	2	0	0	0	0.017968	1	12101
LVCLNTK	7	Unmodified	_LVCLNTK_									0	0	0	0	0	recombinant human PGHS-1, without signal peptide, c-term hexaistidine tag;recombinant human COX-2/-1, c-term His6	recombinant human PGHS-1, without signal peptide, c-term hexaistidine tag;recombinant human COX-2/-1, c-term His6	recombinant human PGHS-1, without signal peptide, c-term hexaistidine tag	>recombinant human PGHS-1, without signal peptide, c-term hexaistidine tag;>recombinant human COX-2/-1, c-term His6	MULTI-MSMS	130909_05_Orbi2_SK_CO_G60_T95_Kukk_COX1_aspn_try_gluc	427.23	2	426.243	850.472	49971	0.99944	-1.2595	-0.26006	426.243	33.11	0.62454	33.11	32.888	33.512	0				85	23	6	0	0	0	5.6261e-06	2	8391
MYPPSVEEAPVLMHYPR	17	Unmodified	_MYPPSVEEAPVLMHYPR_									0	0	0	0	0	recombinant human PGHS-1, without signal peptide, c-term hexaistidine tag;recombinant human COX-2/-1, c-term His6	recombinant human PGHS-1, without signal peptide, c-term hexaistidine tag	recombinant human PGHS-1, without signal peptide, c-term hexaistidine tag	>recombinant human PGHS-1, without signal peptide, c-term hexaistidine tag;>recombinant human COX-2/-1, c-term His6	MULTI-MSMS	130904_13_Orbi1_SK_CO_G60_T98_COX1_aspn_try_gluc	674	3	673.998	2018.97	50921.1	-0.048604	-0.3464	-0.39501	673.999	73.726	1.9187	73.726	72.779	74.698	0				308	55	8	0	0	0	0.0023508	2	11568
MYPPSVEEAPVLMHYPR	17	Unmodified	_MYPPSVEEAPVLMHYPR_									0	0	0	0	0	recombinant human PGHS-1, without signal peptide, c-term hexaistidine tag;recombinant human COX-2/-1, c-term His6	recombinant human PGHS-1, without signal peptide, c-term hexaistidine tag	recombinant human PGHS-1, without signal peptide, c-term hexaistidine tag	>recombinant human PGHS-1, without signal peptide, c-term hexaistidine tag;>recombinant human COX-2/-1, c-term His6	MULTI-MSMS	130904_13_Orbi1_SK_CO_G60_T98_COX1_aspn_try_gluc	1011	2	1010.49	2018.97	40727	0.55368	0.96824	1.5219	1011	73.719	1.1815	73.719	73.086	74.268	0				136	34	5	0	0	0	0.0001462	1	11480
MYPPSVEEAPVLMHYPR	17	Unmodified	_MYPPSVEEAPVLMHYPR_									0	0	0	0	0	recombinant human PGHS-1, without signal peptide, c-term hexaistidine tag;recombinant human COX-2/-1, c-term His6	recombinant human PGHS-1, without signal peptide, c-term hexaistidine tag	recombinant human PGHS-1, without signal peptide, c-term hexaistidine tag	>recombinant human PGHS-1, without signal peptide, c-term hexaistidine tag;>recombinant human COX-2/-1, c-term His6	MULTI-MATCH	130904_14_Orbi1_SK_CO_G60_T98_COX1_aspn_try_gluc		3	673.998	2018.97	52371.7	0.11754	-1.0494	-0.93185	673.998	73.464	1.0425	73.614	73.095	74.138	0.14978	-0.056313	NaN	80.632	69	22	4	NaN	NaN	NaN	NaN	0
MYPPSVEEAPVLMHYPR	17	Unmodified	_MYPPSVEEAPVLMHYPR_									0	0	0	0	0	recombinant human PGHS-1, without signal peptide, c-term hexaistidine tag;recombinant human COX-2/-1, c-term His6	recombinant human PGHS-1, without signal peptide, c-term hexaistidine tag;recombinant human COX-2/-1, c-term His6	recombinant human PGHS-1, without signal peptide, c-term hexaistidine tag	>recombinant human PGHS-1, without signal peptide, c-term hexaistidine tag;>recombinant human COX-2/-1, c-term His6	MULTI-MSMS	130909_05_Orbi2_SK_CO_G60_T95_Kukk_COX1_aspn_try_gluc	674.33	3	673.998	2018.97	42214.2	0.92941	-0.28002	0.64939	674.333	49.491	0.74588	49.491	49.177	49.923	0				105	23	7	0	0	0	7.3934e-12	1	14256
MYPPSVEEAPVLMHYPR	17	Unmodified	_MYPPSVEEAPVLMHYPR_									0	0	0	0	0	recombinant human PGHS-1, without signal peptide, c-term hexaistidine tag;recombinant human COX-2/-1, c-term His6	recombinant human PGHS-1, without signal peptide, c-term hexaistidine tag;recombinant human COX-2/-1, c-term His6	recombinant human PGHS-1, without signal peptide, c-term hexaistidine tag	>recombinant human PGHS-1, without signal peptide, c-term hexaistidine tag;>recombinant human COX-2/-1, c-term His6	MULTI-MSMS	130909_05_Orbi2_SK_CO_G60_T95_Kukk_COX1_aspn_try_gluc	1010.5	2	1010.49	2018.97	35840.8	0.35985	0.62005	0.97991	1011	49.448	0.34608	49.448	49.238	49.584	0				26	10	4	0	0	0	0.0034274	1	14298
NSLRPSPSFTHFLLTHGR	18	Deamidation (N)	_N(de)SLRPSPSFTHFLLTHGR_	N(1)SLRPSPSFTHFLLTHGR				N(81.71)SLRPSPSFTHFLLTHGR				0	1	0	0	0	recombinant human PGHS-1, without signal peptide, c-term hexaistidine tag	recombinant human PGHS-1, without signal peptide, c-term hexaistidine tag	recombinant human PGHS-1, without signal peptide, c-term hexaistidine tag	>recombinant human PGHS-1, without signal peptide, c-term hexaistidine tag	MULTI-MSMS	130904_13_Orbi1_SK_CO_G60_T98_COX1_aspn_try_gluc	519.03	4	518.776	2071.07	59195.7	-0.63959	-0.62087	-1.2605	519.026	70.624	1.0123	70.624	70.023	71.035	0				109	30	7	0	0	0	0.0016778	1	10950
NSLRPSPSFTHFLLTHGR	18	Deamidation (N)	_N(de)SLRPSPSFTHFLLTHGR_	N(1)SLRPSPSFTHFLLTHGR				N(79.49)SLRPSPSFTHFLLTHGR				0	1	0	0	0	recombinant human PGHS-1, without signal peptide, c-term hexaistidine tag	recombinant human PGHS-1, without signal peptide, c-term hexaistidine tag	recombinant human PGHS-1, without signal peptide, c-term hexaistidine tag	>recombinant human PGHS-1, without signal peptide, c-term hexaistidine tag	MULTI-MSMS	130904_13_Orbi1_SK_CO_G60_T98_COX1_aspn_try_gluc	691.36	3	691.365	2071.07	50296.1	-0.24582	-0.0056376	-0.25146	691.699	70.62	0.49081	70.62	70.413	70.904	0				55	14	6	0	0	0	0.0033326	1	10953
NSLRPSPSFTHFLLTHGR	18	Deamidation (N)	_N(de)SLRPSPSFTHFLLTHGR_	N(1)SLRPSPSFTHFLLTHGR				N(86.02)SLRPSPSFTHFLLTHGR				0	1	0	0	0	recombinant human PGHS-1, without signal peptide, c-term hexaistidine tag	recombinant human PGHS-1, without signal peptide, c-term hexaistidine tag	recombinant human PGHS-1, without signal peptide, c-term hexaistidine tag	>recombinant human PGHS-1, without signal peptide, c-term hexaistidine tag	MULTI-MSMS	130904_13_Orbi1_SK_CO_G60_T98_COX1_aspn_try_gluc	519.03	4	518.776	2071.07	58918.1	-0.79499	0.62655	-0.16844	519.027	71.744	0.95174	71.744	71.395	72.347	7.6294e-06				129	28	7	0	0	0	0.0012824	1	11148
NSLRPSPSFTHFLLTHGR	18	Deamidation (N)	_N(de)SLRPSPSFTHFLLTHGR_	N(1)SLRPSPSFTHFLLTHGR				N(78.08)SLRPSPSFTHFLLTHGR				0	1	0	0	0	recombinant human PGHS-1, without signal peptide, c-term hexaistidine tag	recombinant human PGHS-1, without signal peptide, c-term hexaistidine tag	recombinant human PGHS-1, without signal peptide, c-term hexaistidine tag	>recombinant human PGHS-1, without signal peptide, c-term hexaistidine tag	MULTI-MSMS	130904_13_Orbi1_SK_CO_G60_T98_COX1_aspn_try_gluc	691.36	3	691.365	2071.07	50555.4	-0.40382	-0.20014	-0.60396	691.365	71.738	0.54939	71.738	71.468	72.017	0				82	16	6	0	0	0	0.0038802	1	11150
NSLRPSPSFTHFLLTHGR	18	Deamidation (N)	_N(de)SLRPSPSFTHFLLTHGR_									0	1	0	0	0	recombinant human PGHS-1, without signal peptide, c-term hexaistidine tag	recombinant human PGHS-1, without signal peptide, c-term hexaistidine tag	recombinant human PGHS-1, without signal peptide, c-term hexaistidine tag	>recombinant human PGHS-1, without signal peptide, c-term hexaistidine tag	MULTI-MATCH	130904_14_Orbi1_SK_CO_G60_T98_COX1_aspn_try_gluc		3	691.365	2071.07	41136.7	0.14186	-1.976	-1.8342	691.699	71.829	0.40733	71.878	71.644	72.052	0.04953	0.070087	NaN	78.078	17	8	3	NaN	NaN	NaN	NaN	0
NSLRPSPSFTHFLLTHGR	18	Deamidation (N)	_N(de)SLRPSPSFTHFLLTHGR_									0	1	0	0	0	recombinant human PGHS-1, without signal peptide, c-term hexaistidine tag	recombinant human PGHS-1, without signal peptide, c-term hexaistidine tag	recombinant human PGHS-1, without signal peptide, c-term hexaistidine tag	>recombinant human PGHS-1, without signal peptide, c-term hexaistidine tag	MULTI-MATCH	130904_14_Orbi1_SK_CO_G60_T98_COX1_aspn_try_gluc		4	518.776	2071.07	60862.1	-0.27364	-1.0295	-1.3032	518.775	70.818	0.48544	70.867	70.609	71.094	0.04953	0.12166	NaN	81.713	32	10	4	NaN	NaN	NaN	NaN	0
NSLRPSPSFTHFLLTHGR	18	Deamidation (N)	_N(de)SLRPSPSFTHFLLTHGR_									0	1	0	0	0	recombinant human PGHS-1, without signal peptide, c-term hexaistidine tag	recombinant human PGHS-1, without signal peptide, c-term hexaistidine tag	recombinant human PGHS-1, without signal peptide, c-term hexaistidine tag	>recombinant human PGHS-1, without signal peptide, c-term hexaistidine tag	MULTI-MATCH	130904_14_Orbi1_SK_CO_G60_T98_COX1_aspn_try_gluc		4	518.776	2071.07	59446.8	-0.2549	-0.42867	-0.68357	519.026	71.841	0.82002	71.89	71.505	72.325	0.04953	0.073124	NaN	86.016	59	16	6	NaN	NaN	NaN	NaN	0
NSLRPSPSFTHFLLTHGR	18	Deamidation (N)	_N(de)SLRPSPSFTHFLLTHGR_	N(1)SLRPSPSFTHFLLTHGR				N(197.72)SLRPSPSFTHFLLTHGR				0	1	0	0	0	recombinant human PGHS-1, without signal peptide, c-term hexaistidine tag	recombinant human PGHS-1, without signal peptide, c-term hexaistidine tag	recombinant human PGHS-1, without signal peptide, c-term hexaistidine tag	>recombinant human PGHS-1, without signal peptide, c-term hexaistidine tag	MULTI-MSMS	130909_05_Orbi2_SK_CO_G60_T95_Kukk_COX1_aspn_try_gluc	519.03	4	518.776	2071.07	47873.3	0.99597	1.0178	2.0138	519.027	45.491	0.91776	45.491	45.237	46.154	0				91	31	6	0	0	0	3.3439e-40	1	12863
NSLRPSPSFTHFLLTHGR	18	Deamidation (N)	_N(de)SLRPSPSFTHFLLTHGR_	N(1)SLRPSPSFTHFLLTHGR				N(152.01)SLRPSPSFTHFLLTHGR				0	1	0	0	0	recombinant human PGHS-1, without signal peptide, c-term hexaistidine tag	recombinant human PGHS-1, without signal peptide, c-term hexaistidine tag	recombinant human PGHS-1, without signal peptide, c-term hexaistidine tag	>recombinant human PGHS-1, without signal peptide, c-term hexaistidine tag	MULTI-MSMS	130909_05_Orbi2_SK_CO_G60_T95_Kukk_COX1_aspn_try_gluc	691.37	3	691.365	2071.07	42171.7	1.0017	1.1497	2.1514	691.366	45.48	0.30197	45.48	45.306	45.608	0				40	10	5	0	0	0	3.5103e-22	1	12874
NSLRPSPSFTHFLLTHGR	18	Deamidation (N)	_N(de)SLRPSPSFTHFLLTHGR_	N(1)SLRPSPSFTHFLLTHGR				N(190.23)SLRPSPSFTHFLLTHGR				0	1	0	0	0	recombinant human PGHS-1, without signal peptide, c-term hexaistidine tag	recombinant human PGHS-1, without signal peptide, c-term hexaistidine tag	recombinant human PGHS-1, without signal peptide, c-term hexaistidine tag	>recombinant human PGHS-1, without signal peptide, c-term hexaistidine tag	MULTI-MSMS	130909_05_Orbi2_SK_CO_G60_T95_Kukk_COX1_aspn_try_gluc	519.03	4	518.776	2071.07	47940.5	0.026562	-1.0508	-1.0243	519.026	46.677	1.0985	46.677	46.449	47.547	0				126	37	6	0	0	0	6.92e-40	1	13283
NSLRPSPSFTHFLLTHGR	18	Deamidation (N)	_N(de)SLRPSPSFTHFLLTHGR_	N(1)SLRPSPSFTHFLLTHGR				N(77.08)SLRPSPSFTHFLLTHGR				0	1	0	0	0	recombinant human PGHS-1, without signal peptide, c-term hexaistidine tag	recombinant human PGHS-1, without signal peptide, c-term hexaistidine tag	recombinant human PGHS-1, without signal peptide, c-term hexaistidine tag	>recombinant human PGHS-1, without signal peptide, c-term hexaistidine tag	MULTI-MSMS	130909_05_Orbi2_SK_CO_G60_T95_Kukk_COX1_aspn_try_gluc	415.22	5	415.222	2071.07	54460	0.035424	-0.88745	-0.85202	415.422	46.666	0.39848	46.666	46.509	46.908	0				46	12	6	0	0	0	0.0007702	1	13302
NSLRPSPSFTHFLLTHGR	18	Deamidation (N)	_N(de)SLRPSPSFTHFLLTHGR_	N(1)SLRPSPSFTHFLLTHGR				N(123)SLRPSPSFTHFLLTHGR				0	1	0	0	0	recombinant human PGHS-1, without signal peptide, c-term hexaistidine tag	recombinant human PGHS-1, without signal peptide, c-term hexaistidine tag	recombinant human PGHS-1, without signal peptide, c-term hexaistidine tag	>recombinant human PGHS-1, without signal peptide, c-term hexaistidine tag	MULTI-MSMS	130909_05_Orbi2_SK_CO_G60_T95_Kukk_COX1_aspn_try_gluc	691.7	3	691.365	2071.07	42517.4	0.043327	-0.8877	-0.84437	691.364	46.674	0.52166	46.674	46.509	47.031	3.8147e-06				60	16	6	0	0	0	1.8359e-13	1	13314
NSLRPSPSFTHFLLTHGR	18	Unmodified	_NSLRPSPSFTHFLLTHGR_									0	0	0	0	0	recombinant human PGHS-1, without signal peptide, c-term hexaistidine tag	recombinant human PGHS-1, without signal peptide, c-term hexaistidine tag	recombinant human PGHS-1, without signal peptide, c-term hexaistidine tag	>recombinant human PGHS-1, without signal peptide, c-term hexaistidine tag	MULTI-MSMS	130904_13_Orbi1_SK_CO_G60_T98_COX1_aspn_try_gluc	518.53	4	518.53	2070.09	58029.6	-0.74543	1.0591	0.3137	518.53	65.589	0.42648	65.589	65.332	65.758	-7.6294e-06				36	12	4	0	0	0	0.016055	1	10070
NSLRPSPSFTHFLLTHGR	18	Unmodified	_NSLRPSPSFTHFLLTHGR_									0	0	0	0	0	recombinant human PGHS-1, without signal peptide, c-term hexaistidine tag	recombinant human PGHS-1, without signal peptide, c-term hexaistidine tag	recombinant human PGHS-1, without signal peptide, c-term hexaistidine tag	>recombinant human PGHS-1, without signal peptide, c-term hexaistidine tag	MULTI-MSMS	130904_13_Orbi1_SK_CO_G60_T98_COX1_aspn_try_gluc	691.04	3	691.037	2070.09	50551.3	0.043419	0.16358	0.207	691.372	66.906	1.6099	66.906	66.387	67.996	0				210	47	6	0	0	0	0.00011822	2	10381
NSLRPSPSFTHFLLTHGR	18	Unmodified	_NSLRPSPSFTHFLLTHGR_									0	0	0	0	0	recombinant human PGHS-1, without signal peptide, c-term hexaistidine tag	recombinant human PGHS-1, without signal peptide, c-term hexaistidine tag	recombinant human PGHS-1, without signal peptide, c-term hexaistidine tag	>recombinant human PGHS-1, without signal peptide, c-term hexaistidine tag	MULTI-MSMS	130904_13_Orbi1_SK_CO_G60_T98_COX1_aspn_try_gluc	415.23	5	415.025	2070.09	65491.7	0.84004	-0.25243	0.58762	415.025	66.895	1.3277	66.895	66.387	67.714	0				155	39	5	0	0	0	0.017792	2	10231
NSLRPSPSFTHFLLTHGR	18	Unmodified	_NSLRPSPSFTHFLLTHGR_									0	0	0	0	0	recombinant human PGHS-1, without signal peptide, c-term hexaistidine tag	recombinant human PGHS-1, without signal peptide, c-term hexaistidine tag	recombinant human PGHS-1, without signal peptide, c-term hexaistidine tag	>recombinant human PGHS-1, without signal peptide, c-term hexaistidine tag	MULTI-MSMS	130904_13_Orbi1_SK_CO_G60_T98_COX1_aspn_try_gluc	1036.56	2	1036.05	2070.09	38815.6	0.78526	1.5769	2.3622	1036.05	66.932	0.95027	66.932	66.46	67.41	7.6294e-06				81	28	3	0	0	0	0.020031	1	10252
NSLRPSPSFTHFLLTHGR	18	Unmodified	_NSLRPSPSFTHFLLTHGR_									0	0	0	0	0	recombinant human PGHS-1, without signal peptide, c-term hexaistidine tag	recombinant human PGHS-1, without signal peptide, c-term hexaistidine tag	recombinant human PGHS-1, without signal peptide, c-term hexaistidine tag	>recombinant human PGHS-1, without signal peptide, c-term hexaistidine tag	MULTI-MSMS	130904_13_Orbi1_SK_CO_G60_T98_COX1_aspn_try_gluc	518.53	4	518.53	2070.09	59051.9	-0.33634	0.0070914	-0.32925	518.78	66.923	2.4922	66.923	66.321	68.813	0				353	74	7	0	0	0	0.0036363	2	10380
NSLRPSPSFTHFLLTHGR	18	Unmodified	_NSLRPSPSFTHFLLTHGR_									0	0	0	0	0	recombinant human PGHS-1, without signal peptide, c-term hexaistidine tag	recombinant human PGHS-1, without signal peptide, c-term hexaistidine tag	recombinant human PGHS-1, without signal peptide, c-term hexaistidine tag	>recombinant human PGHS-1, without signal peptide, c-term hexaistidine tag	MULTI-MATCH	130904_14_Orbi1_SK_CO_G60_T98_COX1_aspn_try_gluc		3	691.037	2070.09	48874.9	0.066106	-0.025217	0.04089	691.037	67.735	0.86455	67.784	67.391	68.256	0.04953	0.43928	NaN	89.468	38	18	4	NaN	NaN	NaN	NaN	0
NSLRPSPSFTHFLLTHGR	18	Unmodified	_NSLRPSPSFTHFLLTHGR_									0	0	0	0	0	recombinant human PGHS-1, without signal peptide, c-term hexaistidine tag	recombinant human PGHS-1, without signal peptide, c-term hexaistidine tag	recombinant human PGHS-1, without signal peptide, c-term hexaistidine tag	>recombinant human PGHS-1, without signal peptide, c-term hexaistidine tag	MULTI-MATCH	130904_14_Orbi1_SK_CO_G60_T98_COX1_aspn_try_gluc		4	518.53	2070.09	58846.9	-0.33012	-1.0179	-1.348	518.78	67.746	1.5025	67.795	67.253	68.755	0.04953	0.43623	NaN	60.158	137	32	7	NaN	NaN	NaN	NaN	0
NSLRPSPSFTHFLLTHGR	18	Unmodified	_NSLRPSPSFTHFLLTHGR_									0	0	0	0	0	recombinant human PGHS-1, without signal peptide, c-term hexaistidine tag	recombinant human PGHS-1, without signal peptide, c-term hexaistidine tag	recombinant human PGHS-1, without signal peptide, c-term hexaistidine tag	>recombinant human PGHS-1, without signal peptide, c-term hexaistidine tag	MULTI-MATCH	130904_14_Orbi1_SK_CO_G60_T98_COX1_aspn_try_gluc		5	415.025	2070.09	65779.7	-0.4759	0.34374	-0.13216	415.025	67.717	0.95467	67.766	67.391	68.346	0.04953	0.43555	NaN	44.045	60	20	5	NaN	NaN	NaN	NaN	0
PSPSFTHFLLTHGR	14	Unmodified	_PSPSFTHFLLTHGR_									0	0	0	0	0	recombinant human PGHS-1, without signal peptide, c-term hexaistidine tag	recombinant human PGHS-1, without signal peptide, c-term hexaistidine tag	recombinant human PGHS-1, without signal peptide, c-term hexaistidine tag	>recombinant human PGHS-1, without signal peptide, c-term hexaistidine tag	MULTI-MSMS	130904_13_Orbi1_SK_CO_G60_T98_COX1_aspn_try_gluc	400.96	4	400.965	1599.83	66648.2	1.4444	-0.67789	0.76648	400.965	67.664	0.72363	67.664	67.133	67.856	0				85	20	5	0	0	0	0.0036036	1	10384
PSPSFTHFLLTHGR	14	Unmodified	_PSPSFTHFLLTHGR_									0	0	0	0	0	recombinant human PGHS-1, without signal peptide, c-term hexaistidine tag	recombinant human PGHS-1, without signal peptide, c-term hexaistidine tag	recombinant human PGHS-1, without signal peptide, c-term hexaistidine tag	>recombinant human PGHS-1, without signal peptide, c-term hexaistidine tag	MULTI-MSMS	130904_13_Orbi1_SK_CO_G60_T98_COX1_aspn_try_gluc	534.28	3	534.284	1599.83	57704.5	-0.039732	-0.171	-0.21074	534.284	67.664	0.69001	67.664	67.166	67.856	0				69	19	5	0	0	0	0.00014544	1	10428
PSPSFTHFLLTHGR	14	Unmodified	_PSPSFTHFLLTHGR_									0	0	0	0	0	recombinant human PGHS-1, without signal peptide, c-term hexaistidine tag	recombinant human PGHS-1, without signal peptide, c-term hexaistidine tag	recombinant human PGHS-1, without signal peptide, c-term hexaistidine tag	>recombinant human PGHS-1, without signal peptide, c-term hexaistidine tag	MULTI-SECPEP	130904_13_Orbi1_SK_CO_G60_T98_COX1_aspn_try_gluc	800.88	2	800.922	1599.83	48463.2	2.1287	-1.1258	1.0029	800.921	67.685	0.2379	67.685	67.544	67.782	0				16	6	3	0	0	0	0.014323	1	10422
PSPSFTHFLLTHGR	14	Unmodified	_PSPSFTHFLLTHGR_									0	0	0	0	0	recombinant human PGHS-1, without signal peptide, c-term hexaistidine tag	recombinant human PGHS-1, without signal peptide, c-term hexaistidine tag	recombinant human PGHS-1, without signal peptide, c-term hexaistidine tag	>recombinant human PGHS-1, without signal peptide, c-term hexaistidine tag	MULTI-MSMS	130904_14_Orbi1_SK_CO_G60_T98_COX1_aspn_try_gluc	400.96	4	400.965	1599.83	65962	-0.49521	0.1373	-0.35791	400.965	67.741	1.4973	67.79	67.484	68.981	0.04953				58	32	4	0	0	0	0.019085	1	5718
PSPSFTHFLLTHGR	14	Unmodified	_PSPSFTHFLLTHGR_									0	0	0	0	0	recombinant human PGHS-1, without signal peptide, c-term hexaistidine tag	recombinant human PGHS-1, without signal peptide, c-term hexaistidine tag	recombinant human PGHS-1, without signal peptide, c-term hexaistidine tag	>recombinant human PGHS-1, without signal peptide, c-term hexaistidine tag	MULTI-MATCH	130904_14_Orbi1_SK_CO_G60_T98_COX1_aspn_try_gluc		3	534.284	1599.83	55813.5	-0.30819	-1.4038	-1.712	534.283	67.744	0.5824	67.793	67.53	68.112	0.04953	0.064545	NaN	86.756	18	12	2	NaN	NaN	NaN	NaN	0
PSPSFTHFLLTHGR	14	Unmodified	_PSPSFTHFLLTHGR_									0	0	0	0	0	recombinant human PGHS-1, without signal peptide, c-term hexaistidine tag	recombinant human PGHS-1, without signal peptide, c-term hexaistidine tag	recombinant human PGHS-1, without signal peptide, c-term hexaistidine tag	>recombinant human PGHS-1, without signal peptide, c-term hexaistidine tag	MULTI-MSMS	130909_05_Orbi2_SK_CO_G60_T95_Kukk_COX1_aspn_try_gluc	534.28	3	534.284	1599.83	47998.4	-0.40382	-0.39007	-0.79389	534.284	43.806	0.42433	43.806	43.605	44.029	-3.8147e-06				46	13	6	0	0	0	9.687e-16	1	12255
PSPSFTHFLLTHGR	14	Unmodified	_PSPSFTHFLLTHGR_									0	0	0	0	0	recombinant human PGHS-1, without signal peptide, c-term hexaistidine tag	recombinant human PGHS-1, without signal peptide, c-term hexaistidine tag	recombinant human PGHS-1, without signal peptide, c-term hexaistidine tag	>recombinant human PGHS-1, without signal peptide, c-term hexaistidine tag	MULTI-MSMS	130909_05_Orbi2_SK_CO_G60_T95_Kukk_COX1_aspn_try_gluc	400.96	4	400.965	1599.83	55021.6	-0.39677	-0.29798	-0.69475	400.965	43.807	0.47446	43.807	43.605	44.079	0				51	15	6	0	0	0	6.4531e-09	1	12270
PSPSFTHFLLTHGR	14	Unmodified	_PSPSFTHFLLTHGR_									0	0	0	0	0	recombinant human PGHS-1, without signal peptide, c-term hexaistidine tag	recombinant human PGHS-1, without signal peptide, c-term hexaistidine tag	recombinant human PGHS-1, without signal peptide, c-term hexaistidine tag	>recombinant human PGHS-1, without signal peptide, c-term hexaistidine tag	MULTI-MSMS	130909_05_Orbi2_SK_CO_G60_T95_Kukk_COX1_aspn_try_gluc	800.92	2	800.922	1599.83	40015.9	-0.19789	-1.1272	-1.3251	800.921	43.802	0.27386	43.802	43.666	43.94	0				19	8	3	0	0	0	1.9649e-43	1	12272
PSTFGGEVGFNIVK	14	Unmodified	_PSTFGGEVGFNIVK_									0	0	0	0	0	recombinant human PGHS-1, without signal peptide, c-term hexaistidine tag;recombinant human COX-2/-1, c-term His6	recombinant human PGHS-1, without signal peptide, c-term hexaistidine tag;recombinant human COX-2/-1, c-term His6	recombinant human PGHS-1, without signal peptide, c-term hexaistidine tag	>recombinant human PGHS-1, without signal peptide, c-term hexaistidine tag;>recombinant human COX-2/-1, c-term His6	MULTI-MSMS	130909_05_Orbi2_SK_CO_G60_T95_Kukk_COX1_aspn_try_gluc	728.38	2	728.384	1454.75	41139.5	0.55848	-0.050785	0.5077	728.384	51.462	0.71073	51.462	51.267	51.978	0				78	22	6	0	0	0	3.1112e-101	1	14980
RQYQLR	6	Unmodified	_RQYQLR_									0	0	0	0	0	recombinant human PGHS-1, without signal peptide, c-term hexaistidine tag;recombinant human COX-2/-1, c-term His6	recombinant human PGHS-1, without signal peptide, c-term hexaistidine tag	recombinant human PGHS-1, without signal peptide, c-term hexaistidine tag	>recombinant human PGHS-1, without signal peptide, c-term hexaistidine tag;>recombinant human COX-2/-1, c-term His6	MULTI-MSMS	130904_13_Orbi1_SK_CO_G60_T98_COX1_aspn_try_gluc	434.25	2	434.25	866.486	64436.8	-0.55334	0.11853	-0.43482	434.25	38.035	0.61074	38.035	37.664	38.275	0				64	19	4	0	0	0	0.02588	1	4769
RQYQLR	6	Unmodified	_RQYQLR_									0	0	0	0	0	recombinant human PGHS-1, without signal peptide, c-term hexaistidine tag;recombinant human COX-2/-1, c-term His6	recombinant human PGHS-1, without signal peptide, c-term hexaistidine tag	recombinant human PGHS-1, without signal peptide, c-term hexaistidine tag	>recombinant human PGHS-1, without signal peptide, c-term hexaistidine tag;>recombinant human COX-2/-1, c-term His6	MULTI-MATCH	130904_14_Orbi1_SK_CO_G60_T98_COX1_aspn_try_gluc		2	434.25	866.486	65386.5	-0.049325	-0.045041	-0.094367	434.25	37.822	2.3406	38.072	37.104	39.445	0.25003	0.018576	NaN	90.939	216	93	3	NaN	NaN	NaN	NaN	0
SFSNVSYYTR	10	Deamidation 18O (N)	_SFSN(de)VSYYTR_			SFSN(1)VSYYTR				SFSN(112.84)VSYYTR		0	0	0	1	0	recombinant human PGHS-1, without signal peptide, c-term hexaistidine tag;recombinant human COX-2/-1, c-term His6	recombinant human PGHS-1, without signal peptide, c-term hexaistidine tag	recombinant human PGHS-1, without signal peptide, c-term hexaistidine tag	>recombinant human PGHS-1, without signal peptide, c-term hexaistidine tag;>recombinant human COX-2/-1, c-term His6	MULTI-MSMS	130904_13_Orbi1_SK_CO_G60_T98_COX1_aspn_try_gluc	615.79	2	615.787	1229.56	53542.7	-0.041227	-0.49306	-0.53429	615.787	63.562	0.65862	63.562	63.272	63.931	3.8147e-06				85	20	5	0	0	0	0.0019565	1	9666
SFSNVSYYTR	10	Deamidation 18O (N)	_SFSN(de)VSYYTR_			SFSN(1)VSYYTR				SFSN(43.9)VSYYTR		0	0	0	1	0	recombinant human PGHS-1, without signal peptide, c-term hexaistidine tag;recombinant human COX-2/-1, c-term His6	recombinant human PGHS-1, without signal peptide, c-term hexaistidine tag;recombinant human COX-2/-1, c-term His6	recombinant human PGHS-1, without signal peptide, c-term hexaistidine tag	>recombinant human PGHS-1, without signal peptide, c-term hexaistidine tag;>recombinant human COX-2/-1, c-term His6	MULTI-MSMS	130909_05_Orbi2_SK_CO_G60_T95_Kukk_COX1_aspn_try_gluc	615.79	2	615.787	1229.56	44554.7	-0.045731	-0.041586	-0.087317	615.786	39.792	0.45292	39.792	39.495	39.948	0				31	11	4	0	0	0	0.01291	1	10819
SFSNVSYYTR	10	Deamidation 18O (N)	_SFSN(de)VSYYTR_									0	0	0	1	0	recombinant human PGHS-1, without signal peptide, c-term hexaistidine tag;recombinant human COX-2/-1, c-term His6	recombinant human PGHS-1, without signal peptide, c-term hexaistidine tag	recombinant human PGHS-1, without signal peptide, c-term hexaistidine tag	>recombinant human PGHS-1, without signal peptide, c-term hexaistidine tag;>recombinant human COX-2/-1, c-term His6	MULTI-MATCH	130904_14_Orbi1_SK_CO_G60_T98_COX1_aspn_try_gluc		2	615.787	1229.56	53800.4	-0.17513	-0.49567	-0.6708	615.786	63.693	1.0004	63.642	63.311	64.312	-0.050709	0.039869	NaN	112.84	55	21	5	NaN	NaN	NaN	NaN	0
SFSNVSYYTR	10	Unmodified	_SFSNVSYYTR_									0	0	0	0	0	recombinant human PGHS-1, without signal peptide, c-term hexaistidine tag;recombinant human COX-2/-1, c-term His6	recombinant human PGHS-1, without signal peptide, c-term hexaistidine tag;recombinant human COX-2/-1, c-term His6	recombinant human PGHS-1, without signal peptide, c-term hexaistidine tag	>recombinant human PGHS-1, without signal peptide, c-term hexaistidine tag;>recombinant human COX-2/-1, c-term His6	MULTI-MSMS	130909_05_Orbi2_SK_CO_G60_T95_Kukk_COX1_aspn_try_gluc	614.79	2	614.292	1226.57	45098.8	0.057917	2.0123	2.0702	614.295	39.44	0.223	39.44	39.331	39.554	0				19	8	3	0	0	0	3.9641e-06	1	10692
TCPYVSFR	8	Unmodified	_TCPYVSFR_									0	0	0	0	0	recombinant human PGHS-1, without signal peptide, c-term hexaistidine tag;recombinant human COX-2/-1, c-term His6	recombinant human PGHS-1, without signal peptide, c-term hexaistidine tag;recombinant human COX-2/-1, c-term His6	recombinant human PGHS-1, without signal peptide, c-term hexaistidine tag	>recombinant human PGHS-1, without signal peptide, c-term hexaistidine tag;>recombinant human COX-2/-1, c-term His6	MULTI-MSMS	130909_05_Orbi2_SK_CO_G60_T95_Kukk_COX1_aspn_try_gluc	517.25	2	517.249	1032.48	47557.4	-0.019178	-1.0613	-1.0805	517.249	40.011	1.41	40.011	39.736	41.146	0				132	48	6	0	0	0	0.0033227	1	10877
TGYSGPNCTIPGLWTWLR	18	Deamidation 18O (N)	_TGYSGPN(de)CTIPGLWTWLR_			TGYSGPN(1)CTIPGLWTWLR				TGYSGPN(152.59)CTIPGLWTWLR		0	0	0	1	0	recombinant human PGHS-1, without signal peptide, c-term hexaistidine tag	recombinant human PGHS-1, without signal peptide, c-term hexaistidine tag	recombinant human PGHS-1, without signal peptide, c-term hexaistidine tag	>recombinant human PGHS-1, without signal peptide, c-term hexaistidine tag	MULTI-MSMS	130904_13_Orbi1_SK_CO_G60_T98_COX1_aspn_try_gluc	1044.01	2	1043.51	2085	40878.2	0.43357	1.438	1.8716	1043.51	98.204	1.5055	98.204	97.756	99.261	0				184	37	8	0	0	0	1.1022e-32	2	15480
TGYSGPNCTIPGLWTWLR	18	Deamidation 18O (N)	_TGYSGPN(de)CTIPGLWTWLR_			TGYSGPN(1)CTIPGLWTWLR				TGYSGPN(70.78)CTIPGLWTWLR		0	0	0	1	0	recombinant human PGHS-1, without signal peptide, c-term hexaistidine tag	recombinant human PGHS-1, without signal peptide, c-term hexaistidine tag	recombinant human PGHS-1, without signal peptide, c-term hexaistidine tag	>recombinant human PGHS-1, without signal peptide, c-term hexaistidine tag	MULTI-MSMS	130904_13_Orbi1_SK_CO_G60_T98_COX1_aspn_try_gluc	696.34	3	696.008	2085	50436.6	-0.17414	0.76614	0.592	696.343	98.157	0.99914	98.157	97.797	98.796	0				103	23	7	0	0	0	0.00075377	1	15489
TGYSGPNCTIPGLWTWLR	18	Deamidation 18O (N)	_TGYSGPN(de)CTIPGLWTWLR_			TGYSGPN(1)CTIPGLWTWLR				TGYSGPN(63.44)CTIPGLWTWLR		0	0	0	1	0	recombinant human PGHS-1, without signal peptide, c-term hexaistidine tag	recombinant human PGHS-1, without signal peptide, c-term hexaistidine tag	recombinant human PGHS-1, without signal peptide, c-term hexaistidine tag	>recombinant human PGHS-1, without signal peptide, c-term hexaistidine tag	MULTI-MSMS	130904_14_Orbi1_SK_CO_G60_T98_COX1_aspn_try_gluc	1044.01	2	1043.51	2085	40223.8	2.6361	0.43453	3.0706	1044.01	98.641	1.1133	98.69	98.206	99.319	0.04953				93	24	6	0	0	0	0.012868	1	9824
TGYSGPNCTIPGLWTWLR	18	Deamidation 18O (N)	_TGYSGPN(de)CTIPGLWTWLR_			TGYSGPN(1)CTIPGLWTWLR				TGYSGPN(66.83)CTIPGLWTWLR		0	0	0	1	0	recombinant human PGHS-1, without signal peptide, c-term hexaistidine tag	recombinant human PGHS-1, without signal peptide, c-term hexaistidine tag	recombinant human PGHS-1, without signal peptide, c-term hexaistidine tag	>recombinant human PGHS-1, without signal peptide, c-term hexaistidine tag	MULTI-MSMS	130904_14_Orbi1_SK_CO_G60_T98_COX1_aspn_try_gluc	696.34	3	696.008	2085	50073.9	1.5485	-1.2848	0.26361	696.341	98.662	1.7327	98.712	98.073	99.806	0.04953				51	14	5	0	0	0	0.0011286	2	9844
TGYSGPNCTIPGLWTWLR	18	Deamidation 18O (N)	_TGYSGPN(de)CTIPGLWTWLR_			TGYSGPN(1)CTIPGLWTWLR				TGYSGPN(85.09)CTIPGLWTWLR		0	0	0	1	0	recombinant human PGHS-1, without signal peptide, c-term hexaistidine tag	recombinant human PGHS-1, without signal peptide, c-term hexaistidine tag	recombinant human PGHS-1, without signal peptide, c-term hexaistidine tag	>recombinant human PGHS-1, without signal peptide, c-term hexaistidine tag	MULTI-MSMS	130909_05_Orbi2_SK_CO_G60_T95_Kukk_COX1_aspn_try_gluc	1044.01	2	1043.51	2085	34151.8	0.59625	-1.2336	-0.63735	1043.51	68.288	0.54842	68.288	68.029	68.577	0				168	29	8	0	0	0	4.6191e-10	1	20766
TGYSGPNCTIPGLWTWLR	18	Deamidation (N)	_TGYSGPN(de)CTIPGLWTWLR_	TGYSGPN(1)CTIPGLWTWLR				TGYSGPN(100.69)CTIPGLWTWLR				0	1	0	0	0	recombinant human PGHS-1, without signal peptide, c-term hexaistidine tag	recombinant human PGHS-1, without signal peptide, c-term hexaistidine tag	recombinant human PGHS-1, without signal peptide, c-term hexaistidine tag	>recombinant human PGHS-1, without signal peptide, c-term hexaistidine tag	MULTI-MSMS	130904_13_Orbi1_SK_CO_G60_T98_COX1_aspn_try_gluc	1043.01	2	1042.51	2083	40126.9	0.45402	-2.2294	-1.7753	1042.5	99.837	0.72694	99.837	99.588	100.31	-7.6294e-06				61	17	5	0	0	0	3.1457e-07	1	15764
TGYSGPNCTIPGLWTWLR	18	Deamidation (N)	_TGYSGPN(de)CTIPGLWTWLR_									0	1	0	0	0	recombinant human PGHS-1, without signal peptide, c-term hexaistidine tag	recombinant human PGHS-1, without signal peptide, c-term hexaistidine tag	recombinant human PGHS-1, without signal peptide, c-term hexaistidine tag	>recombinant human PGHS-1, without signal peptide, c-term hexaistidine tag	MULTI-MATCH	130904_14_Orbi1_SK_CO_G60_T98_COX1_aspn_try_gluc		2	1042.51	2083	41072.7	2.6072	-1.8631	0.74407	1043	99.367	0.3129	99.417	99.23	99.543	0.04953	-0.21004	NaN	100.69	18	6	4	NaN	NaN	NaN	NaN	0
TGYSGPNCTIPGLWTWLR	18	Unmodified	_TGYSGPNCTIPGLWTWLR_									0	0	0	0	0	recombinant human PGHS-1, without signal peptide, c-term hexaistidine tag	recombinant human PGHS-1, without signal peptide, c-term hexaistidine tag	recombinant human PGHS-1, without signal peptide, c-term hexaistidine tag	>recombinant human PGHS-1, without signal peptide, c-term hexaistidine tag	MULTI-MSMS	130904_13_Orbi1_SK_CO_G60_T98_COX1_aspn_try_gluc	1042.02	2	1042.01	2082.01	41061.5	0.54661	1.921	2.4676	1042.52	96.131	0.6496	96.131	95.761	96.411	0				47	15	5	0	0	0	3.5564e-09	1	15192
TGYSGPNCTIPGLWTWLR	18	Unmodified	_TGYSGPNCTIPGLWTWLR_									0	0	0	0	0	recombinant human PGHS-1, without signal peptide, c-term hexaistidine tag	recombinant human PGHS-1, without signal peptide, c-term hexaistidine tag	recombinant human PGHS-1, without signal peptide, c-term hexaistidine tag	>recombinant human PGHS-1, without signal peptide, c-term hexaistidine tag	MULTI-MSMS	130909_05_Orbi2_SK_CO_G60_T95_Kukk_COX1_aspn_try_gluc	1042.52	2	1042.01	2082.01	34039.7	0.64345	0.48838	1.1318	1042.01	66.761	0.27976	66.761	66.592	66.871	0				33	10	5	0	0	0	5.1943e-09	1	20302
VFGLLPGLMLYATLWLR	17	Oxidation (M)	_VFGLLPGLM(ox)LYATLWLR_				VFGLLPGLM(1)LYATLWLR				VFGLLPGLM(81.9)LYATLWLR	0	0	0	0	1	recombinant human PGHS-1, without signal peptide, c-term hexaistidine tag;recombinant human COX-2/-1, c-term His6	recombinant human PGHS-1, without signal peptide, c-term hexaistidine tag	recombinant human PGHS-1, without signal peptide, c-term hexaistidine tag	>recombinant human PGHS-1, without signal peptide, c-term hexaistidine tag;>recombinant human COX-2/-1, c-term His6	MULTI-MSMS	130904_13_Orbi1_SK_CO_G60_T98_COX1_aspn_try_gluc	662.05	3	661.714	1982.12	51839.1	0.5986	0.065765	0.66436	662.048	116.85	0.79728	116.85	116.39	117.19	0				77	18	5	0	0	0	4.0958e-05	1	18201
VFGLLPGLMLYATLWLR	17	Oxidation (M)	_VFGLLPGLM(ox)LYATLWLR_				VFGLLPGLM(1)LYATLWLR				VFGLLPGLM(121.32)LYATLWLR	0	0	0	0	1	recombinant human PGHS-1, without signal peptide, c-term hexaistidine tag;recombinant human COX-2/-1, c-term His6	recombinant human PGHS-1, without signal peptide, c-term hexaistidine tag	recombinant human PGHS-1, without signal peptide, c-term hexaistidine tag	>recombinant human PGHS-1, without signal peptide, c-term hexaistidine tag;>recombinant human COX-2/-1, c-term His6	MULTI-MSMS	130904_13_Orbi1_SK_CO_G60_T98_COX1_aspn_try_gluc	992.57	2	992.067	1982.12	41703.4	1.0952	1.3253	2.4204	992.57	116.84	0.83919	116.84	116.35	117.19	7.6294e-06				79	19	5	0	0	0	8.7144e-13	1	18203
VFGLLPGLMLYATLWLR	17	Oxidation (M)	_VFGLLPGLM(ox)LYATLWLR_				VFGLLPGLM(1)LYATLWLR				VFGLLPGLM(98.25)LYATLWLR	0	0	0	0	1	recombinant human PGHS-1, without signal peptide, c-term hexaistidine tag;recombinant human COX-2/-1, c-term His6	recombinant human PGHS-1, without signal peptide, c-term hexaistidine tag	recombinant human PGHS-1, without signal peptide, c-term hexaistidine tag	>recombinant human PGHS-1, without signal peptide, c-term hexaistidine tag;>recombinant human COX-2/-1, c-term His6	MULTI-MSMS	130904_13_Orbi1_SK_CO_G60_T98_COX1_aspn_try_gluc	661.71	3	661.714	1982.12	51839.2	0.6246	0.13919	0.76379	661.714	117.6	1.0378	117.6	117.1	118.14	0				88	23	5	0	0	0	2.5766e-06	1	18317
VFGLLPGLMLYATLWLR	17	Oxidation (M)	_VFGLLPGLM(ox)LYATLWLR_				VFGLLPGLM(1)LYATLWLR				VFGLLPGLM(162.7)LYATLWLR	0	0	0	0	1	recombinant human PGHS-1, without signal peptide, c-term hexaistidine tag;recombinant human COX-2/-1, c-term His6	recombinant human PGHS-1, without signal peptide, c-term hexaistidine tag	recombinant human PGHS-1, without signal peptide, c-term hexaistidine tag	>recombinant human PGHS-1, without signal peptide, c-term hexaistidine tag;>recombinant human COX-2/-1, c-term His6	MULTI-MSMS	130904_13_Orbi1_SK_CO_G60_T98_COX1_aspn_try_gluc	992.57	2	992.067	1982.12	40725	1.1245	1.6901	2.8146	992.069	117.69	1.796	117.69	117.06	118.86	7.6294e-06				159	42	6	0	0	0	1.2436e-42	3	18323
VFGLLPGLMLYATLWLR	17	Oxidation (M)	_VFGLLPGLM(ox)LYATLWLR_				VFGLLPGLM(1)LYATLWLR				VFGLLPGLM(123.95)LYATLWLR	0	0	0	0	1	recombinant human PGHS-1, without signal peptide, c-term hexaistidine tag;recombinant human COX-2/-1, c-term His6	recombinant human PGHS-1, without signal peptide, c-term hexaistidine tag	recombinant human PGHS-1, without signal peptide, c-term hexaistidine tag	>recombinant human PGHS-1, without signal peptide, c-term hexaistidine tag;>recombinant human COX-2/-1, c-term His6	MULTI-MSMS	130904_13_Orbi1_SK_CO_G60_T98_COX1_aspn_try_gluc	662.05	3	661.714	1982.12	51839.1	0.65933	-0.1671	0.49223	661.714	118.61	1.4253	118.61	117.89	119.32	0				105	30	5	0	0	0	8.145e-14	2	18449
VFGLLPGLMLYATLWLR	17	Oxidation (M)	_VFGLLPGLM(ox)LYATLWLR_				VFGLLPGLM(1)LYATLWLR				VFGLLPGLM(94.57)LYATLWLR	0	0	0	0	1	recombinant human PGHS-1, without signal peptide, c-term hexaistidine tag;recombinant human COX-2/-1, c-term His6	recombinant human PGHS-1, without signal peptide, c-term hexaistidine tag	recombinant human PGHS-1, without signal peptide, c-term hexaistidine tag	>recombinant human PGHS-1, without signal peptide, c-term hexaistidine tag;>recombinant human COX-2/-1, c-term His6	MULTI-MSMS	130904_13_Orbi1_SK_CO_G60_T98_COX1_aspn_try_gluc	992.57	2	992.067	1982.12	42687	1.1588	1.2246	2.3834	992.069	118.65	0.67943	118.65	118.35	119.03	0				29	15	2	0	0	0	1.3051e-05	1	18502
VFGLLPGLMLYATLWLR	17	Oxidation (M)	_VFGLLPGLM(ox)LYATLWLR_				VFGLLPGLM(1)LYATLWLR				VFGLLPGLM(55.98)LYATLWLR	0	0	0	0	1	recombinant human PGHS-1, without signal peptide, c-term hexaistidine tag;recombinant human COX-2/-1, c-term His6	recombinant human PGHS-1, without signal peptide, c-term hexaistidine tag	recombinant human PGHS-1, without signal peptide, c-term hexaistidine tag	>recombinant human PGHS-1, without signal peptide, c-term hexaistidine tag;>recombinant human COX-2/-1, c-term His6	MULTI-MSMS	130904_13_Orbi1_SK_CO_G60_T98_COX1_aspn_try_gluc	661.71	3	661.714	1982.12	51128.5	0.72035	-0.12792	0.59242	661.714	120.3	1.3753	120.3	119.52	120.89	0				38	31	2	0	0	0	0.0035027	1	18749
VFGLLPGLMLYATLWLR	17	Oxidation (M)	_VFGLLPGLM(ox)LYATLWLR_				VFGLLPGLM(1)LYATLWLR				VFGLLPGLM(61.17)LYATLWLR	0	0	0	0	1	recombinant human PGHS-1, without signal peptide, c-term hexaistidine tag;recombinant human COX-2/-1, c-term His6	recombinant human PGHS-1, without signal peptide, c-term hexaistidine tag	recombinant human PGHS-1, without signal peptide, c-term hexaistidine tag	>recombinant human PGHS-1, without signal peptide, c-term hexaistidine tag;>recombinant human COX-2/-1, c-term His6	MULTI-MSMS	130904_14_Orbi1_SK_CO_G60_T98_COX1_aspn_try_gluc	992.57	2	992.067	1982.12	42090	1.7534	0.60122	2.3546	992.068	118.29	0.98738	118.24	117.8	118.79	-0.050713				73	22	6	0	0	0	0.005778	2	12477
VFGLLPGLMLYATLWLR	17	Oxidation (M)	_VFGLLPGLM(ox)LYATLWLR_				VFGLLPGLM(1)LYATLWLR				VFGLLPGLM(105.19)LYATLWLR	0	0	0	0	1	recombinant human PGHS-1, without signal peptide, c-term hexaistidine tag;recombinant human COX-2/-1, c-term His6	recombinant human PGHS-1, without signal peptide, c-term hexaistidine tag	recombinant human PGHS-1, without signal peptide, c-term hexaistidine tag	>recombinant human PGHS-1, without signal peptide, c-term hexaistidine tag;>recombinant human COX-2/-1, c-term His6	MULTI-MSMS	130904_14_Orbi1_SK_CO_G60_T98_COX1_aspn_try_gluc	662.05	3	661.714	1982.12	51183.1	0.70737	0.1831	0.89047	661.714	118.62	2.3654	118.57	117.8	120.17	-0.05072				184	54	6	0	0	0	1.005e-08	5	12607
VFGLLPGLMLYATLWLR	17	Oxidation (M)	_VFGLLPGLM(ox)LYATLWLR_				VFGLLPGLM(1)LYATLWLR				VFGLLPGLM(49.34)LYATLWLR	0	0	0	0	1	recombinant human PGHS-1, without signal peptide, c-term hexaistidine tag;recombinant human COX-2/-1, c-term His6	recombinant human PGHS-1, without signal peptide, c-term hexaistidine tag	recombinant human PGHS-1, without signal peptide, c-term hexaistidine tag	>recombinant human PGHS-1, without signal peptide, c-term hexaistidine tag;>recombinant human COX-2/-1, c-term His6	MULTI-MSMS	130904_14_Orbi1_SK_CO_G60_T98_COX1_aspn_try_gluc	992.07	2	992.067	1982.12	42090	1.7384	1.1749	2.9133	992.068	118.68	0.81853	118.63	118.41	119.22	-0.050713				54	18	4	0	0	0	0.017786	1	12588
VFGLLPGLMLYATLWLR	17	Oxidation (M)	_VFGLLPGLM(ox)LYATLWLR_									0	0	0	0	1	recombinant human PGHS-1, without signal peptide, c-term hexaistidine tag;recombinant human COX-2/-1, c-term His6	recombinant human PGHS-1, without signal peptide, c-term hexaistidine tag	recombinant human PGHS-1, without signal peptide, c-term hexaistidine tag	>recombinant human PGHS-1, without signal peptide, c-term hexaistidine tag;>recombinant human COX-2/-1, c-term His6	MULTI-MATCH	130904_14_Orbi1_SK_CO_G60_T98_COX1_aspn_try_gluc		3	661.714	1982.12	44439.4	0.63512	0.66175	1.2969	661.714	120.55	0.63711	120.6	120.18	120.82	0.049522	0.14928	NaN	55.98	19	15	2	NaN	NaN	NaN	NaN	0
VFGLLPGLMLYATLWLR	17	Oxidation (M)	_VFGLLPGLM(ox)LYATLWLR_				VFGLLPGLM(1)LYATLWLR				VFGLLPGLM(68.58)LYATLWLR	0	0	0	0	1	recombinant human PGHS-1, without signal peptide, c-term hexaistidine tag;recombinant human COX-2/-1, c-term His6	recombinant human PGHS-1, without signal peptide, c-term hexaistidine tag;recombinant human COX-2/-1, c-term His6	recombinant human PGHS-1, without signal peptide, c-term hexaistidine tag	>recombinant human PGHS-1, without signal peptide, c-term hexaistidine tag;>recombinant human COX-2/-1, c-term His6	MULTI-MSMS	130909_05_Orbi2_SK_CO_G60_T95_Kukk_COX1_aspn_try_gluc	992.07	2	992.067	1982.12	35279.2	-0.107	0.27355	0.16655	992.067	76.746	0.22	76.746	76.681	76.901	0				21	6	5	0	0	0	2.7528e-06	1	23243
VFGLLPGLMLYATLWLR	17	Oxidation (M)	_VFGLLPGLM(ox)LYATLWLR_				VFGLLPGLM(1)LYATLWLR				VFGLLPGLM(101.42)LYATLWLR	0	0	0	0	1	recombinant human PGHS-1, without signal peptide, c-term hexaistidine tag;recombinant human COX-2/-1, c-term His6	recombinant human PGHS-1, without signal peptide, c-term hexaistidine tag;recombinant human COX-2/-1, c-term His6	recombinant human PGHS-1, without signal peptide, c-term hexaistidine tag	>recombinant human PGHS-1, without signal peptide, c-term hexaistidine tag;>recombinant human COX-2/-1, c-term His6	MULTI-MSMS	130909_05_Orbi2_SK_CO_G60_T95_Kukk_COX1_aspn_try_gluc	662.05	3	661.714	1982.12	42944.2	0.59581	-0.47495	0.12086	661.714	76.755	0.34473	76.755	76.556	76.901	0				29	10	6	0	0	0	5.9064e-12	1	23247
VFGLLPGLMLYATLWLR	17	Unmodified	_VFGLLPGLMLYATLWLR_									0	0	0	0	0	recombinant human PGHS-1, without signal peptide, c-term hexaistidine tag;recombinant human COX-2/-1, c-term His6	recombinant human PGHS-1, without signal peptide, c-term hexaistidine tag;recombinant human COX-2/-1, c-term His6	recombinant human PGHS-1, without signal peptide, c-term hexaistidine tag	>recombinant human PGHS-1, without signal peptide, c-term hexaistidine tag;>recombinant human COX-2/-1, c-term His6	MULTI-MSMS	130909_05_Orbi2_SK_CO_G60_T95_Kukk_COX1_aspn_try_gluc	984.07	2	984.07	1966.12	35467.1	-0.13472	-1.619	-1.7537	984.068	76.923	0.1932	76.923	76.869	77.062	7.6294e-06				16	6	3	0	0	0	3.3566e-06	1	23317
VGFNIVK	7	Unmodified	_VGFNIVK_									0	0	0	0	0	recombinant human PGHS-1, without signal peptide, c-term hexaistidine tag;recombinant human COX-2/-1, c-term His6	recombinant human PGHS-1, without signal peptide, c-term hexaistidine tag;recombinant human COX-2/-1, c-term His6	recombinant human PGHS-1, without signal peptide, c-term hexaistidine tag	>recombinant human PGHS-1, without signal peptide, c-term hexaistidine tag;>recombinant human COX-2/-1, c-term His6	MULTI-MSMS	130909_05_Orbi2_SK_CO_G60_T95_Kukk_COX1_aspn_try_gluc	390.74	2	390.741	779.468	55300	1.1052	-1.7687	-0.66351	390.741	41.799	1.4635	41.799	41.582	43.046	3.8147e-06				150	49	6	0	0	0	0.008352	2	11530
VGSQEYSYE	9	Unmodified	_VGSQEYSYE_									0	0	0	0	0	recombinant human PGHS-1, without signal peptide, c-term hexaistidine tag;recombinant human COX-2/-1, c-term His6	recombinant human PGHS-1, without signal peptide, c-term hexaistidine tag;recombinant human COX-2/-1, c-term His6	recombinant human PGHS-1, without signal peptide, c-term hexaistidine tag	>recombinant human PGHS-1, without signal peptide, c-term hexaistidine tag;>recombinant human COX-2/-1, c-term His6	MULTI-MSMS	130909_05_Orbi2_SK_CO_G60_T95_Kukk_COX1_aspn_try_gluc	533.23	2	533.229	1064.44	47419.2	-0.53563	0.37455	-0.16108	533.229	36.387	0.30255	36.387	36.198	36.5	0				28	9	4	0	0	0	0.029752	1	9593
WFWEFVNATFIR	12	Deamidation (N)	_WFWEFVN(de)ATFIR_	WFWEFVN(1)ATFIR				WFWEFVN(107.97)ATFIR				0	1	0	0	0	recombinant human PGHS-1, without signal peptide, c-term hexaistidine tag	recombinant human PGHS-1, without signal peptide, c-term hexaistidine tag	recombinant human PGHS-1, without signal peptide, c-term hexaistidine tag	>recombinant human PGHS-1, without signal peptide, c-term hexaistidine tag	MULTI-MSMS	130909_05_Orbi2_SK_CO_G60_T95_Kukk_COX1_aspn_try_gluc	811.4	2	810.903	1619.79	38811.7	0.80828	0.29997	1.1082	810.903	72.315	0.77542	72.315	72.101	72.877	0				211	65	5	0	0	0	4.8177e-05	1	21999
WFWEFVNATFIR	12	Deamidation (N)	_WFWEFVN(de)ATFIR_	WFWEFVN(1)ATFIR				WFWEFVN(66.27)ATFIR				0	1	0	0	0	recombinant human PGHS-1, without signal peptide, c-term hexaistidine tag	recombinant human PGHS-1, without signal peptide, c-term hexaistidine tag	recombinant human PGHS-1, without signal peptide, c-term hexaistidine tag	>recombinant human PGHS-1, without signal peptide, c-term hexaistidine tag	MULTI-MSMS	130909_05_Orbi2_SK_CO_G60_T95_Kukk_COX1_aspn_try_gluc	540.94	3	540.938	1619.79	48536.3	0.79297	-0.02846	0.76451	540.937	72.283	0.21136	72.283	72.165	72.376	0				36	14	3	0	0	0	0.0035752	1	22025
WFWEFVNATFIR	12	Unmodified	_WFWEFVNATFIR_									0	0	0	0	0	recombinant human PGHS-1, without signal peptide, c-term hexaistidine tag	recombinant human PGHS-1, without signal peptide, c-term hexaistidine tag	recombinant human PGHS-1, without signal peptide, c-term hexaistidine tag	>recombinant human PGHS-1, without signal peptide, c-term hexaistidine tag	MULTI-MSMS	130904_14_Orbi1_SK_CO_G60_T98_COX1_aspn_try_gluc	810.91	2	810.411	1618.81	45484.8	1.6133	0.022968	1.6363	810.411	106.64	0.6185	106.79	106.47	107.09	0.14978				32	13	4	0	0	0	0.0056147	1	10944
YVQQLSGYFLQLK	13	Deamidation (NQ)	_YVQQ(de)LSGYFLQLK_		YVQ(0.412)Q(0.588)LSGYFLQLK				YVQ(-1.54)Q(1.54)LSGYFLQ(-52.53)LK			0	0	1	0	0	recombinant human PGHS-1, without signal peptide, c-term hexaistidine tag;recombinant human COX-2/-1, c-term His6	recombinant human PGHS-1, without signal peptide, c-term hexaistidine tag	recombinant human PGHS-1, without signal peptide, c-term hexaistidine tag	>recombinant human PGHS-1, without signal peptide, c-term hexaistidine tag;>recombinant human COX-2/-1, c-term His6	MULTI-MSMS	130904_14_Orbi1_SK_CO_G60_T98_COX1_aspn_try_gluc	531.29	3	531.288	1590.84	57787.7	-0.1582	-0.18809	-0.34628	531.288	86.586	0.31381	86.635	86.434	86.747	0.04953				15	6	3	0	0	0	0.001371	1	8238
YVQQLSGYFLQLK	13	Deamidation (NQ)	_YVQQ(de)LSGYFLQLK_		YVQ(0.171)Q(0.602)LSGYFLQ(0.227)LK				YVQ(-5.47)Q(4.25)LSGYFLQ(-4.25)LK			0	0	1	0	0	recombinant human PGHS-1, without signal peptide, c-term hexaistidine tag;recombinant human COX-2/-1, c-term His6	recombinant human PGHS-1, without signal peptide, c-term hexaistidine tag	recombinant human PGHS-1, without signal peptide, c-term hexaistidine tag	>recombinant human PGHS-1, without signal peptide, c-term hexaistidine tag;>recombinant human COX-2/-1, c-term His6	MULTI-SECPEP	130904_14_Orbi1_SK_CO_G60_T98_COX1_aspn_try_gluc	530.62	3	531.288	1590.84	58810.8	-0.1572	-0.75454	-0.91174	531.288	85.205	0.45437	85.254	85.053	85.507	0.04953				14	8	3	0	0	0	0.022738	1	8054
YVQQLSGYFLQLK	13	Deamidation (NQ)	_YVQQ(de)LSGYFLQLK_									0	0	1	0	0	recombinant human PGHS-1, without signal peptide, c-term hexaistidine tag;recombinant human COX-2/-1, c-term His6	recombinant human PGHS-1, without signal peptide, c-term hexaistidine tag	recombinant human PGHS-1, without signal peptide, c-term hexaistidine tag	>recombinant human PGHS-1, without signal peptide, c-term hexaistidine tag;>recombinant human COX-2/-1, c-term His6	MULTI-MATCH	130904_13_Orbi1_SK_CO_G60_T98_COX1_aspn_try_gluc		3	531.288	1590.84	57378.7	-0.41404	0.20321	-0.21083	531.623	86.665	0.27693	86.665	86.52	86.797	0	0.015018	NaN	79.283	18	7	3	NaN	NaN	NaN	NaN	0
YVQQLSGYFLQLK	13	Deamidation (NQ)	_YVQQ(de)LSGYFLQLK_		YVQ(0.173)Q(0.827)LSGYFLQLK				YVQ(-6.79)Q(6.79)LSGYFLQ(-39.15)LK			0	0	1	0	0	recombinant human PGHS-1, without signal peptide, c-term hexaistidine tag;recombinant human COX-2/-1, c-term His6	recombinant human PGHS-1, without signal peptide, c-term hexaistidine tag;recombinant human COX-2/-1, c-term His6	recombinant human PGHS-1, without signal peptide, c-term hexaistidine tag	>recombinant human PGHS-1, without signal peptide, c-term hexaistidine tag;>recombinant human COX-2/-1, c-term His6	MULTI-SECPEP	130909_05_Orbi2_SK_CO_G60_T95_Kukk_COX1_aspn_try_gluc	797.07	2	796.429	1590.84	38639.2	1.7084	-0.12154	1.5868	796.43	59.18	0.49405	59.18	58.986	59.48	3.8147e-06				34	17	4	0	0	0	0.0028862	1	17766
YVQQLSGYFLQLK	13	Unmodified	_YVQQLSGYFLQLK_									0	0	0	0	0	recombinant human PGHS-1, without signal peptide, c-term hexaistidine tag;recombinant human COX-2/-1, c-term His6	recombinant human PGHS-1, without signal peptide, c-term hexaistidine tag;recombinant human COX-2/-1, c-term His6	recombinant human PGHS-1, without signal peptide, c-term hexaistidine tag	>recombinant human PGHS-1, without signal peptide, c-term hexaistidine tag;>recombinant human COX-2/-1, c-term His6	MULTI-MSMS	130909_05_Orbi2_SK_CO_G60_T95_Kukk_COX1_aspn_try_gluc	795.94	2	795.937	1589.86	41295.3	-0.16056	-0.47521	-0.63577	795.937	56.692	0.24831	56.692	56.547	56.795	0				17	9	3	0	0	0	2.0856e-11	1	16846
YVQQLSGYFLQLK	13	Unmodified	_YVQQLSGYFLQLK_									0	0	0	0	0	recombinant human PGHS-1, without signal peptide, c-term hexaistidine tag;recombinant human COX-2/-1, c-term His6	recombinant human PGHS-1, without signal peptide, c-term hexaistidine tag;recombinant human COX-2/-1, c-term His6	recombinant human PGHS-1, without signal peptide, c-term hexaistidine tag	>recombinant human PGHS-1, without signal peptide, c-term hexaistidine tag;>recombinant human COX-2/-1, c-term His6	MULTI-MSMS	130909_05_Orbi2_SK_CO_G60_T95_Kukk_COX1_aspn_try_gluc	531.63	3	530.96	1589.86	48019.2	0.96854	-1.4462	-0.47765	530.96	57.655	1.6747	57.655	57.402	59.077	0				180	52	7	0	0	0	1.4155e-15	4	17149
YVQQLSGYFLQLK	13	Unmodified	_YVQQLSGYFLQLK_									0	0	0	0	0	recombinant human PGHS-1, without signal peptide, c-term hexaistidine tag;recombinant human COX-2/-1, c-term His6	recombinant human PGHS-1, without signal peptide, c-term hexaistidine tag;recombinant human COX-2/-1, c-term His6	recombinant human PGHS-1, without signal peptide, c-term hexaistidine tag	>recombinant human PGHS-1, without signal peptide, c-term hexaistidine tag;>recombinant human COX-2/-1, c-term His6	MULTI-MSMS	130909_05_Orbi2_SK_CO_G60_T95_Kukk_COX1_aspn_try_gluc	795.94	2	795.937	1589.86	40150	1.6583	-0.070271	1.588	795.937	59.997	1.1819	59.997	59.48	60.662	3.8147e-06				75	40	3	0	0	0	5.3985e-05	1	17954
YVQQLSGYFLQLK	13	Unmodified	_YVQQLSGYFLQLK_									0	0	0	0	0	recombinant human PGHS-1, without signal peptide, c-term hexaistidine tag;recombinant human COX-2/-1, c-term His6	recombinant human PGHS-1, without signal peptide, c-term hexaistidine tag;recombinant human COX-2/-1, c-term His6	recombinant human PGHS-1, without signal peptide, c-term hexaistidine tag	>recombinant human PGHS-1, without signal peptide, c-term hexaistidine tag;>recombinant human COX-2/-1, c-term His6	MULTI-MSMS	130909_05_Orbi2_SK_CO_G60_T95_Kukk_COX1_aspn_try_gluc	795.94	2	795.937	1589.86	40540.8	0.37855	2.5829	2.9615	795.938	61.696	0.73501	61.696	61.36	62.095	0				45	22	3	0	0	0	0.00033207	1	18584
YVQQLSGYFLQLK	13	Unmodified	_YVQQLSGYFLQLK_									0	0	0	0	0	recombinant human PGHS-1, without signal peptide, c-term hexaistidine tag;recombinant human COX-2/-1, c-term His6	recombinant human PGHS-1, without signal peptide, c-term hexaistidine tag;recombinant human COX-2/-1, c-term His6	recombinant human PGHS-1, without signal peptide, c-term hexaistidine tag	>recombinant human PGHS-1, without signal peptide, c-term hexaistidine tag;>recombinant human COX-2/-1, c-term His6	MULTI-MSMS	130909_05_Orbi2_SK_CO_G60_T95_Kukk_COX1_aspn_try_gluc	796.44	2	795.937	1589.86	40992.9	1.3941	0.47447	1.8686	795.937	62.438	0.66357	62.438	62.095	62.759	0				30	20	2	0	0	0	0.013108	1	18838
YWKPSTFGGEVGFNIVK	17	Unmodified	_YWKPSTFGGEVGFNIVK_									0	0	0	0	0	recombinant human PGHS-1, without signal peptide, c-term hexaistidine tag;recombinant human COX-2/-1, c-term His6	recombinant human PGHS-1, without signal peptide, c-term hexaistidine tag;recombinant human COX-2/-1, c-term His6	recombinant human PGHS-1, without signal peptide, c-term hexaistidine tag	>recombinant human PGHS-1, without signal peptide, c-term hexaistidine tag;>recombinant human COX-2/-1, c-term His6	MULTI-MSMS	130909_05_Orbi2_SK_CO_G60_T95_Kukk_COX1_aspn_try_gluc	967.51	2	967.003	1931.99	35978.6	0.056496	0.15029	0.20679	967.003	52.021	0.4913	52.021	51.855	52.346	0				52	15	6	0	0	0	3.8037e-19	1	15182
YWKPSTFGGEVGFNIVK	17	Unmodified	_YWKPSTFGGEVGFNIVK_									0	0	0	0	0	recombinant human PGHS-1, without signal peptide, c-term hexaistidine tag;recombinant human COX-2/-1, c-term His6	recombinant human PGHS-1, without signal peptide, c-term hexaistidine tag;recombinant human COX-2/-1, c-term His6	recombinant human PGHS-1, without signal peptide, c-term hexaistidine tag	>recombinant human PGHS-1, without signal peptide, c-term hexaistidine tag;>recombinant human COX-2/-1, c-term His6	MULTI-MSMS	130909_05_Orbi2_SK_CO_G60_T95_Kukk_COX1_aspn_try_gluc	645.34	3	645.005	1931.99	43742.3	0.71361	-0.67096	0.042644	645.338	52.027	0.70942	52.027	51.823	52.532	0				109	22	9	0	0	0	7.6969e-21	2	15185
[truncated: 17 more columns]

## Sheet: PGHS-2, all peptides
Sequence	Length	Modifications	Modified sequence	Deamidation (N) Probabilities	Deamidation (NQ) Probabilities	Deamidation 18O (N) Probabilities	Oxidation (M) Probabilities	Deamidation (N) Score Diffs	Deamidation (NQ) Score Diffs	Deamidation 18O (N) Score Diffs	Oxidation (M) Score Diffs	Acetyl (Protein N-term)	Deamidation (N)	Deamidation (NQ)	Deamidation 18O (N)	Oxidation (M)	Proteins	Leading Proteins	Leading Razor Protein	Fasta headers	Type	Raw file	MS/MS m/z	Charge	m/z	Mass	Resolution	Uncalibrated - Calibrated m/z [ppm]	Mass Error [ppm]	Uncalibrated Mass Error [ppm]	Max intensity m/z 0	Retention time	Retention length	Calibrated retention time	Calibrated retention time start	Calibrated retention time finish	Retention time calibration	Match time difference	Match q-value	Match score	Number of data points	Number of scans	Number of isotopic peaks	PIF	Fraction of total spectrum	Base peak fraction	PEP	MS/MS Count	MS/MS Scan Number
AFSNLSYYTR	10	Deamidation 18O (N)	_AFSN(de)LSYYTR_			AFSN(1)LSYYTR				AFSN(85.92)LSYYTR		0	0	0	1	0	recombinant human PGHS-2, without signal peptide, c-term hexaistidine tag	recombinant human PGHS-2, without signal peptide, c-term hexaistidine tag	recombinant human PGHS-2, without signal peptide, c-term hexaistidine tag	>recombinant human PGHS-2, without signal peptide, c-term hexaistidine tag	MULTI-MSMS	130904_03_Orbi1_SK_CO_G60_T98_COX2_try	614.8	2	614.797	1227.58	53590.5	-0.22208	-0.18303	-0.40511	614.797	68.505	0.32893	69.158	68.985	69.314	0.65312				19	8	3	0	0	0	0.0032822	1	8714
AFSNLSYYTR	10	Deamidation 18O (N)	_AFSN(de)LSYYTR_									0	0	0	1	0	recombinant human PGHS-2, without signal peptide, c-term hexaistidine tag	recombinant human PGHS-2, without signal peptide, c-term hexaistidine tag	recombinant human PGHS-2, without signal peptide, c-term hexaistidine tag	>recombinant human PGHS-2, without signal peptide, c-term hexaistidine tag	MULTI-MATCH	130904_02_Orbi1_SK_CO_G60_T98_COX2_try		2	614.797	1227.58	50590.3	-0.30232	-0.21219	-0.5145	614.797	69.188	0.27994	69.188	69.025	69.305	0	0.014912	NaN	85.924	13	7	2	NaN	NaN	NaN	NaN	0
ALPPVPDDCPTPLGVKGK	18	Unmodified	_ALPPVPDDCPTPLGVKGK_									0	0	0	0	0	recombinant human PGHS-2, without signal peptide, c-term hexaistidine tag	recombinant human PGHS-2, without signal peptide, c-term hexaistidine tag	recombinant human PGHS-2, without signal peptide, c-term hexaistidine tag	>recombinant human PGHS-2, without signal peptide, c-term hexaistidine tag	MULTI-MSMS	130909_02_Orbi2_SK_CO_G60_T95_Kukk_COX2_try	622.34	3	622.337	1863.99	45502.5	3.3281	0.12653	3.4546	622.338	42.344	0.58676	42.344	42.077	42.664	0				47	18	4	0	0	0	0.055397	1	11541
DEQLFQTSR	9	Unmodified	_DEQLFQTSR_									0	0	0	0	0	recombinant human PGHS-2, without signal peptide, c-term hexaistidine tag	recombinant human PGHS-2, without signal peptide, c-term hexaistidine tag	recombinant human PGHS-2, without signal peptide, c-term hexaistidine tag	>recombinant human PGHS-2, without signal peptide, c-term hexaistidine tag	MULTI-MSMS	130904_02_Orbi1_SK_CO_G60_T98_COX2_try	564.28	2	564.277	1126.54	57182.2	-0.90605	1.1682	0.2621	564.277	58.633	0.45774	58.633	58.405	58.862	0				33	11	4	0	0	0	2.3455e-08	1	7262
DEQLFQTSR	9	Unmodified	_DEQLFQTSR_									0	0	0	0	0	recombinant human PGHS-2, without signal peptide, c-term hexaistidine tag	recombinant human PGHS-2, without signal peptide, c-term hexaistidine tag	recombinant human PGHS-2, without signal peptide, c-term hexaistidine tag	>recombinant human PGHS-2, without signal peptide, c-term hexaistidine tag	MULTI-MATCH	130904_03_Orbi1_SK_CO_G60_T98_COX2_try		2	564.277	1126.54	57276.3	-0.78285	2.7157	1.9329	564.278	58.132	0.51696	58.986	58.699	59.216	0.8536	0.17648	NaN	139.86	22	13	2	NaN	NaN	NaN	NaN	0
DGKMKYQIIDGEMYPPTVK	19	Unmodified	_DGKMKYQIIDGEMYPPTVK_									0	0	0	0	0	recombinant human PGHS-2, without signal peptide, c-term hexaistidine tag	recombinant human PGHS-2, without signal peptide, c-term hexaistidine tag	recombinant human PGHS-2, without signal peptide, c-term hexaistidine tag	>recombinant human PGHS-2, without signal peptide, c-term hexaistidine tag	MULTI-MSMS	130909_02_Orbi2_SK_CO_G60_T95_Kukk_COX2_try	740.04	3	739.707	2216.1	42253	-0.0030587	-1.6281	-1.6311	740.041	44.545	0.26944	44.545	44.404	44.674	0				31	8	5	0	0	0	1.5174e-08	1	12305
DGKMKYQIIDGEMYPPTVK	19	Unmodified	_DGKMKYQIIDGEMYPPTVK_									0	0	0	0	0	recombinant human PGHS-2, without signal peptide, c-term hexaistidine tag	recombinant human PGHS-2, without signal peptide, c-term hexaistidine tag	recombinant human PGHS-2, without signal peptide, c-term hexaistidine tag	>recombinant human PGHS-2, without signal peptide, c-term hexaistidine tag	MULTI-MSMS	130909_02_Orbi2_SK_CO_G60_T95_Kukk_COX2_try	555.28	4	555.032	2216.1	47071.5	-0.43927	0.45544	0.016171	555.283	44.542	0.32889	44.542	44.404	44.733	3.8147e-06				34	10	4	0	0	0	0.029054	1	12308
DLNHIYGETLAR	12	Unmodified	_DLNHIYGETLAR_									0	0	0	0	0	recombinant human PGHS-2, without signal peptide, c-term hexaistidine tag	recombinant human PGHS-2, without signal peptide, c-term hexaistidine tag	recombinant human PGHS-2, without signal peptide, c-term hexaistidine tag	>recombinant human PGHS-2, without signal peptide, c-term hexaistidine tag	MULTI-MSMS	130904_02_Orbi1_SK_CO_G60_T98_COX2_try	469.24	3	469.245	1404.71	62901.5	-0.28484	1.8042	1.5194	469.246	65.146	0.45124	65.146	64.939	65.39	0				36	12	4	0	0	0	2.5034e-07	1	8346
DLNHIYGETLAR	12	Unmodified	_DLNHIYGETLAR_									0	0	0	0	0	recombinant human PGHS-2, without signal peptide, c-term hexaistidine tag	recombinant human PGHS-2, without signal peptide, c-term hexaistidine tag	recombinant human PGHS-2, without signal peptide, c-term hexaistidine tag	>recombinant human PGHS-2, without signal peptide, c-term hexaistidine tag	MULTI-MATCH	130904_03_Orbi1_SK_CO_G60_T98_COX2_try		3	469.245	1404.71	61225.6	-0.3201	1.9173	1.5972	469.246	64.324	0.39909	65.078	64.833	65.232	0.75336	-0.034233	NaN	107.09	32	10	4	NaN	NaN	NaN	NaN	0
DTQAEMIYPPQVPEHLR	17	Deamidation (NQ)	_DTQ(de)AEMIYPPQVPEHLR_		DTQ(0.966)AEMIYPPQ(0.034)VPEHLR				DTQ(14.59)AEMIYPPQ(-14.59)VPEHLR			0	0	1	0	0	recombinant human PGHS-2, without signal peptide, c-term hexaistidine tag	recombinant human PGHS-2, without signal peptide, c-term hexaistidine tag	recombinant human PGHS-2, without signal peptide, c-term hexaistidine tag	>recombinant human PGHS-2, without signal peptide, c-term hexaistidine tag	MULTI-MSMS	130909_02_Orbi2_SK_CO_G60_T95_Kukk_COX2_try	677	3	676.999	2027.98	42188.1	0.18626	2.4102	2.5965	677.335	48.308	0.58151	48.308	48.009	48.591	0				70	19	5	0	0	0	1.5698e-05	1	13648
DTQAEMIYPPQVPEHLR	17	Deamidation (NQ)	_DTQ(de)AEMIYPPQVPEHLR_		DTQ(1)AEMIYPPQVPEHLR				DTQ(41.99)AEMIYPPQ(-41.99)VPEHLR			0	0	1	0	0	recombinant human PGHS-2, without signal peptide, c-term hexaistidine tag	recombinant human PGHS-2, without signal peptide, c-term hexaistidine tag	recombinant human PGHS-2, without signal peptide, c-term hexaistidine tag	>recombinant human PGHS-2, without signal peptide, c-term hexaistidine tag	MULTI-MSMS	130909_02_Orbi2_SK_CO_G60_T95_Kukk_COX2_try	1015	2	1015	2027.98	35264.5	0.11556	2.5764	2.692	1015	48.282	0.36124	48.282	48.099	48.46	0				25	11	3	0	0	0	8.2986e-14	1	13679
DTQAEMIYPPQVPEHLR	17	Oxidation (M)	_DTQAEM(ox)IYPPQVPEHLR_				DTQAEM(1)IYPPQVPEHLR				DTQAEM(197.45)IYPPQVPEHLR	0	0	0	0	1	recombinant human PGHS-2, without signal peptide, c-term hexaistidine tag	recombinant human PGHS-2, without signal peptide, c-term hexaistidine tag	recombinant human PGHS-2, without signal peptide, c-term hexaistidine tag	>recombinant human PGHS-2, without signal peptide, c-term hexaistidine tag	MULTI-MSMS	130909_02_Orbi2_SK_CO_G60_T95_Kukk_COX2_try	1022.5	2	1022.5	2042.99	34749.1	-0.38216	-0.53438	-0.91654	1022.5	44.215	2.9107	44.215	43.7	46.611	0				305	97	7	0	0	0	1.0542e-35	5	12436
DTQAEMIYPPQVPEHLR	17	Oxidation (M)	_DTQAEM(ox)IYPPQVPEHLR_				DTQAEM(1)IYPPQVPEHLR				DTQAEM(88.19)IYPPQVPEHLR	0	0	0	0	1	recombinant human PGHS-2, without signal peptide, c-term hexaistidine tag	recombinant human PGHS-2, without signal peptide, c-term hexaistidine tag	recombinant human PGHS-2, without signal peptide, c-term hexaistidine tag	>recombinant human PGHS-2, without signal peptide, c-term hexaistidine tag	MULTI-MSMS	130909_02_Orbi2_SK_CO_G60_T95_Kukk_COX2_try	511.75	4	511.754	2042.99	48250	-0.68359	0.019203	-0.66438	512.005	44.162	1.3345	44.162	43.731	45.065	0				173	44	6	0	0	0	4.1841e-06	2	12327
DTQAEMIYPPQVPEHLR	17	Oxidation (M)	_DTQAEM(ox)IYPPQVPEHLR_				DTQAEM(1)IYPPQVPEHLR				DTQAEM(118.5)IYPPQVPEHLR	0	0	0	0	1	recombinant human PGHS-2, without signal peptide, c-term hexaistidine tag	recombinant human PGHS-2, without signal peptide, c-term hexaistidine tag	recombinant human PGHS-2, without signal peptide, c-term hexaistidine tag	>recombinant human PGHS-2, without signal peptide, c-term hexaistidine tag	MULTI-MSMS	130909_02_Orbi2_SK_CO_G60_T95_Kukk_COX2_try	682.33	3	682.003	2042.99	42026.7	0.044899	-1.3939	-1.349	682.004	44.284	4.0059	44.284	43.335	47.34	3.8147e-06				630	130	8	0	0	0	1.7086e-14	7	12569
DTQAEMIYPPQVPEHLR	17	Oxidation (M)	_DTQAEM(ox)IYPPQVPEHLR_				DTQAEM(1)IYPPQVPEHLR				DTQAEM(113.86)IYPPQVPEHLR	0	0	0	0	1	recombinant human PGHS-2, without signal peptide, c-term hexaistidine tag	recombinant human PGHS-2, without signal peptide, c-term hexaistidine tag	recombinant human PGHS-2, without signal peptide, c-term hexaistidine tag	>recombinant human PGHS-2, without signal peptide, c-term hexaistidine tag	MULTI-MSMS	130909_02_Orbi2_SK_CO_G60_T95_Kukk_COX2_try	1023	2	1022.5	2042.99	34653.9	0.78855	-1.1624	-0.37389	1022.5	46.802	0.45073	46.802	46.55	47.001	0				35	14	3	0	0	0	5.5965e-10	1	13190
DTQAEMIYPPQVPEHLR	17	Unmodified	_DTQAEMIYPPQVPEHLR_									0	0	0	0	0	recombinant human PGHS-2, without signal peptide, c-term hexaistidine tag	recombinant human PGHS-2, without signal peptide, c-term hexaistidine tag	recombinant human PGHS-2, without signal peptide, c-term hexaistidine tag	>recombinant human PGHS-2, without signal peptide, c-term hexaistidine tag	MULTI-MSMS	130909_02_Orbi2_SK_CO_G60_T95_Kukk_COX2_try	676.67	3	676.671	2026.99	42151.4	0.088473	-2.3156	-2.2271	676.671	47.37	1.9797	47.37	46.642	48.621	0				294	66	8	0	0	0	6.683e-15	2	13270
DTQAEMIYPPQVPEHLR	17	Unmodified	_DTQAEMIYPPQVPEHLR_									0	0	0	0	0	recombinant human PGHS-2, without signal peptide, c-term hexaistidine tag	recombinant human PGHS-2, without signal peptide, c-term hexaistidine tag	recombinant human PGHS-2, without signal peptide, c-term hexaistidine tag	>recombinant human PGHS-2, without signal peptide, c-term hexaistidine tag	MULTI-MSMS	130909_02_Orbi2_SK_CO_G60_T95_Kukk_COX2_try	1015.01	2	1014.5	2026.99	34913.8	-0.056466	-1.2399	-1.2963	1014.5	47.377	1.1577	47.377	46.881	48.039	0				190	38	7	0	0	0	3.5405e-43	2	13466
DTQAEMIYPPQVPEHLR	17	Unmodified	_DTQAEMIYPPQVPEHLR_									0	0	0	0	0	recombinant human PGHS-2, without signal peptide, c-term hexaistidine tag	recombinant human PGHS-2, without signal peptide, c-term hexaistidine tag	recombinant human PGHS-2, without signal peptide, c-term hexaistidine tag	>recombinant human PGHS-2, without signal peptide, c-term hexaistidine tag	MULTI-MSMS	130909_02_Orbi2_SK_CO_G60_T95_Kukk_COX2_try	508.01	4	507.755	2026.99	47594.3	-0.34832	-1.0607	-1.409	507.755	47.373	0.76955	47.373	47.031	47.801	-3.8147e-06				138	30	6	0	0	0	3.3299e-20	1	13293
DTQAEMIYPPQVPEHLR	17	Unmodified	_DTQAEMIYPPQVPEHLR_									0	0	0	0	0	recombinant human PGHS-2, without signal peptide, c-term hexaistidine tag	recombinant human PGHS-2, without signal peptide, c-term hexaistidine tag	recombinant human PGHS-2, without signal peptide, c-term hexaistidine tag	>recombinant human PGHS-2, without signal peptide, c-term hexaistidine tag	MULTI-MSMS	130909_02_Orbi2_SK_CO_G60_T95_Kukk_COX2_try	677.01	3	676.671	2026.99	41862.6	1.0044	0.066574	1.0709	676.671	49.336	1.6001	49.336	48.768	50.368	-3.8147e-06				183	52	7	0	0	0	2.5367e-06	2	13992
DTQAEMIYPPQVPEHLR	17	Unmodified	_DTQAEMIYPPQVPEHLR_									0	0	0	0	0	recombinant human PGHS-2, without signal peptide, c-term hexaistidine tag	recombinant human PGHS-2, without signal peptide, c-term hexaistidine tag	recombinant human PGHS-2, without signal peptide, c-term hexaistidine tag	>recombinant human PGHS-2, without signal peptide, c-term hexaistidine tag	MULTI-MSMS	130909_02_Orbi2_SK_CO_G60_T95_Kukk_COX2_try	677.01	3	676.671	2026.99	42628.5	1.8579	0.50255	2.3605	677.34	60.409	0.3139	60.409	60.228	60.542	-3.8147e-06				21	9	3	0	0	0	0.0021294	1	18020
DTQAEMIYPPQVPEHLR	17	Unmodified	_DTQAEMIYPPQVPEHLR_									0	0	0	0	0	recombinant human PGHS-2, without signal peptide, c-term hexaistidine tag	recombinant human PGHS-2, without signal peptide, c-term hexaistidine tag	recombinant human PGHS-2, without signal peptide, c-term hexaistidine tag	>recombinant human PGHS-2, without signal peptide, c-term hexaistidine tag	MULTI-MSMS	130909_02_Orbi2_SK_CO_G60_T95_Kukk_COX2_try	677.01	3	676.671	2026.99	43251.3	0.71376	1.594	2.3078	677.006	67.515	0.87838	67.515	67.03	67.908	0				32	27	2	0	0	0	0.044539	1	20625
DTQAEMIYPPQVPEHLR	17	Unmodified	_DTQAEMIYPPQVPEHLR_									0	0	0	0	0	recombinant human PGHS-2, without signal peptide, c-term hexaistidine tag	recombinant human PGHS-2, without signal peptide, c-term hexaistidine tag	recombinant human PGHS-2, without signal peptide, c-term hexaistidine tag	>recombinant human PGHS-2, without signal peptide, c-term hexaistidine tag	MULTI-MSMS	130909_02_Orbi2_SK_CO_G60_T95_Kukk_COX2_try	677.01	3	676.671	2026.99	43699.9	0.50635	2.6822	3.1886	677.007	73.233	0.40033	73.233	73.004	73.404	-7.6294e-06				29	12	3	0	0	0	0.024314	1	22515
DTQAEMIYPPQVPEHLR	17	Unmodified	_DTQAEMIYPPQVPEHLR_									0	0	0	0	0	recombinant human PGHS-2, without signal peptide, c-term hexaistidine tag	recombinant human PGHS-2, without signal peptide, c-term hexaistidine tag	recombinant human PGHS-2, without signal peptide, c-term hexaistidine tag	>recombinant human PGHS-2, without signal peptide, c-term hexaistidine tag	MULTI-SECPEP	130909_02_Orbi2_SK_CO_G60_T95_Kukk_COX2_try	676.67	3	676.671	2026.99	43029.7	1.4356	1.9894	3.425	677.007	71.174	0.6622	71.174	70.807	71.47	0				31	20	2	0	0	0	0.011122	1	21746
DTQAEMIYPPQVPEHLR	17	Unmodified	_DTQAEMIYPPQVPEHLR_									0	0	0	0	0	recombinant human PGHS-2, without signal peptide, c-term hexaistidine tag	recombinant human PGHS-2, without signal peptide, c-term hexaistidine tag	recombinant human PGHS-2, without signal peptide, c-term hexaistidine tag	>recombinant human PGHS-2, without signal peptide, c-term hexaistidine tag	MULTI-MSMS	130904_02_Orbi1_SK_CO_G60_T98_COX2_try	508.01	4	507.755	2026.99	58933	-0.91346	0.49806	-0.4154	507.756	69.726	1.429	69.726	69.165	70.594	0				203	38	6	0	0	0	0.015059	1	9050
DTQAEMIYPPQVPEHLR	17	Unmodified	_DTQAEMIYPPQVPEHLR_									0	0	0	0	0	recombinant human PGHS-2, without signal peptide, c-term hexaistidine tag	recombinant human PGHS-2, without signal peptide, c-term hexaistidine tag	recombinant human PGHS-2, without signal peptide, c-term hexaistidine tag	>recombinant human PGHS-2, without signal peptide, c-term hexaistidine tag	MULTI-MSMS	130904_02_Orbi1_SK_CO_G60_T98_COX2_try	676.67	3	676.671	2026.99	52111.9	-0.37333	-3.7179	-4.0912	676.67	71.603	0.8941	71.603	71.281	72.175	0				57	25	3	0	0	0	3.8034e-08	1	9443
DTQAEMIYPPQVPEHLR	17	Unmodified	_DTQAEMIYPPQVPEHLR_									0	0	0	0	0	recombinant human PGHS-2, without signal peptide, c-term hexaistidine tag	recombinant human PGHS-2, without signal peptide, c-term hexaistidine tag	recombinant human PGHS-2, without signal peptide, c-term hexaistidine tag	>recombinant human PGHS-2, without signal peptide, c-term hexaistidine tag	MULTI-MSMS	130904_03_Orbi1_SK_CO_G60_T98_COX2_try	676.67	3	676.671	2026.99	53195.4	-0.23883	0.16718	-0.071653	676.671	71.271	0.94066	71.824	71.479	72.419	0.55288				58	22	5	0	0	0	0.010601	1	9133
EFANPCCSHPCQNR	14	Unmodified	_EFANPCCSHPCQNR_									0	0	0	0	0	recombinant human PGHS-2, without signal peptide, c-term hexaistidine tag	recombinant human PGHS-2, without signal peptide, c-term hexaistidine tag	recombinant human PGHS-2, without signal peptide, c-term hexaistidine tag	>recombinant human PGHS-2, without signal peptide, c-term hexaistidine tag	MULTI-MSMS	130909_02_Orbi2_SK_CO_G60_T95_Kukk_COX2_try	594.24	3	594.241	1779.7	44714.2	1.6663	-0.90993	0.75635	594.241	28.805	1.0563	28.805	28.203	29.26	0				102	23	8	0	0	0	0.00040998	1	6674
EFANPCCSHPCQNR	14	Unmodified	_EFANPCCSHPCQNR_									0	0	0	0	0	recombinant human PGHS-2, without signal peptide, c-term hexaistidine tag	recombinant human PGHS-2, without signal peptide, c-term hexaistidine tag	recombinant human PGHS-2, without signal peptide, c-term hexaistidine tag	>recombinant human PGHS-2, without signal peptide, c-term hexaistidine tag	MULTI-MSMS	130909_02_Orbi2_SK_CO_G60_T95_Kukk_COX2_try	890.86	2	890.858	1779.7	36902.7	0.98511	0.073711	1.0588	890.858	28.804	0.58594	28.804	28.39	28.976	0				52	11	7	0	0	0	2.7418e-12	1	6679
EFANPCCSHPCQNR	14	Unmodified	_EFANPCCSHPCQNR_									0	0	0	0	0	recombinant human PGHS-2, without signal peptide, c-term hexaistidine tag	recombinant human PGHS-2, without signal peptide, c-term hexaistidine tag	recombinant human PGHS-2, without signal peptide, c-term hexaistidine tag	>recombinant human PGHS-2, without signal peptide, c-term hexaistidine tag	MSMS	130904_03_Orbi1_SK_CO_G60_T98_COX2_try	890.86	2	890.858	1779.7	NaN	NaN	NaN	NaN	NaN	44.953	1	46.308	45.808	46.808	1.3548							0	0	0	0.0019991	1	4946
EHNRVCDVLK	10	Unmodified	_EHNRVCDVLK_									0	0	0	0	0	recombinant human PGHS-2, without signal peptide, c-term hexaistidine tag	recombinant human PGHS-2, without signal peptide, c-term hexaistidine tag	recombinant human PGHS-2, without signal peptide, c-term hexaistidine tag	>recombinant human PGHS-2, without signal peptide, c-term hexaistidine tag	MULTI-MSMS	130909_02_Orbi2_SK_CO_G60_T95_Kukk_COX2_try	637.33	2	637.326	1272.64	43769.8	2.2806	0.36615	2.6468	637.327	29.449	0.21361	29.449	29.321	29.534	0				23	6	5	0	0	0	1.0723e-10	1	6922
EHNRVCDVLK	10	Unmodified	_EHNRVCDVLK_									0	0	0	0	0	recombinant human PGHS-2, without signal peptide, c-term hexaistidine tag	recombinant human PGHS-2, without signal peptide, c-term hexaistidine tag	recombinant human PGHS-2, without signal peptide, c-term hexaistidine tag	>recombinant human PGHS-2, without signal peptide, c-term hexaistidine tag	MULTI-MSMS	130909_02_Orbi2_SK_CO_G60_T95_Kukk_COX2_try	319.17	4	319.167	1272.64	59159.5	2.2454	0.59142	2.8368	319.167	29.451	0.21361	29.451	29.321	29.534	0				16	6	4	0	0	0	0.0057021	1	6928
EHNRVCDVLK	10	Unmodified	_EHNRVCDVLK_									0	0	0	0	0	recombinant human PGHS-2, without signal peptide, c-term hexaistidine tag	recombinant human PGHS-2, without signal peptide, c-term hexaistidine tag	recombinant human PGHS-2, without signal peptide, c-term hexaistidine tag	>recombinant human PGHS-2, without signal peptide, c-term hexaistidine tag	MULTI-MSMS	130909_02_Orbi2_SK_CO_G60_T95_Kukk_COX2_try	425.22	3	425.22	1272.64	53114.9	2.3258	0.33018	2.6559	425.22	29.448	0.29339	29.448	29.29	29.584	0				30	9	5	0	0	0	8.8967e-06	1	6929
EMSAELEALYGDIDAVELYPALLVEK	26	Oxidation (M)	_EM(ox)SAELEALYGDIDAVELYPALLVEK_				EM(1)SAELEALYGDIDAVELYPALLVEK				EM(197.28)SAELEALYGDIDAVELYPALLVEK	0	0	0	0	1	recombinant human PGHS-2, without signal peptide, c-term hexaistidine tag	recombinant human PGHS-2, without signal peptide, c-term hexaistidine tag	recombinant human PGHS-2, without signal peptide, c-term hexaistidine tag	>recombinant human PGHS-2, without signal peptide, c-term hexaistidine tag	MULTI-MSMS	130909_02_Orbi2_SK_CO_G60_T95_Kukk_COX2_try	1452.23	2	1451.23	2900.44	28880.1	-1.8109	1.0497	-0.76119	1451.73	75.5	0.38034	75.5	75.323	75.703	0				63	11	7	0	0	0	2.5061e-46	1	23287
EMSAELEALYGDIDAVELYPALLVEK	26	Oxidation (M)	_EM(ox)SAELEALYGDIDAVELYPALLVEK_				EM(1)SAELEALYGDIDAVELYPALLVEK				EM(121.38)SAELEALYGDIDAVELYPALLVEK	0	0	0	0	1	recombinant human PGHS-2, without signal peptide, c-term hexaistidine tag	recombinant human PGHS-2, without signal peptide, c-term hexaistidine tag	recombinant human PGHS-2, without signal peptide, c-term hexaistidine tag	>recombinant human PGHS-2, without signal peptide, c-term hexaistidine tag	MULTI-MSMS	130909_02_Orbi2_SK_CO_G60_T95_Kukk_COX2_try	726.62	4	726.117	2900.44	40252.6	-0.74891	0.20382	-0.54509	726.368	75.495	0.34825	75.495	75.323	75.671	0				51	10	7	0	0	0	2.0254e-16	1	23296
EMSAELEALYGDIDAVELYPALLVEK	26	Oxidation (M)	_EM(ox)SAELEALYGDIDAVELYPALLVEK_				EM(1)SAELEALYGDIDAVELYPALLVEK				EM(127.16)SAELEALYGDIDAVELYPALLVEK	0	0	0	0	1	recombinant human PGHS-2, without signal peptide, c-term hexaistidine tag	recombinant human PGHS-2, without signal peptide, c-term hexaistidine tag	recombinant human PGHS-2, without signal peptide, c-term hexaistidine tag	>recombinant human PGHS-2, without signal peptide, c-term hexaistidine tag	MULTI-MSMS	130909_02_Orbi2_SK_CO_G60_T95_Kukk_COX2_try	968.49	3	967.82	2900.44	34640.8	-1.1744	0.42585	-0.74857	968.155	75.498	0.98905	75.498	74.969	75.958	0				131	31	9	0	0	0	1.3223e-16	1	23373
EMSAELEALYGDIDAVELYPALLVEK	26	Oxidation (M)	_EM(ox)SAELEALYGDIDAVELYPALLVEK_				EM(1)SAELEALYGDIDAVELYPALLVEK				EM(131.04)SAELEALYGDIDAVELYPALLVEK	0	0	0	0	1	recombinant human PGHS-2, without signal peptide, c-term hexaistidine tag	recombinant human PGHS-2, without signal peptide, c-term hexaistidine tag	recombinant human PGHS-2, without signal peptide, c-term hexaistidine tag	>recombinant human PGHS-2, without signal peptide, c-term hexaistidine tag	MULTI-MSMS	130909_02_Orbi2_SK_CO_G60_T95_Kukk_COX2_try	1451.73	2	1451.23	2900.44	28981.2	-2.4002	2.168	-0.23211	1451.73	76.098	0.60617	76.098	75.703	76.309	0				56	18	4	0	0	0	1.0145e-16	1	23471
EMSAELEALYGDIDAVELYPALLVEK	26	Oxidation (M)	_EM(ox)SAELEALYGDIDAVELYPALLVEK_				EM(1)SAELEALYGDIDAVELYPALLVEK				EM(49.27)SAELEALYGDIDAVELYPALLVEK	0	0	0	0	1	recombinant human PGHS-2, without signal peptide, c-term hexaistidine tag	recombinant human PGHS-2, without signal peptide, c-term hexaistidine tag	recombinant human PGHS-2, without signal peptide, c-term hexaistidine tag	>recombinant human PGHS-2, without signal peptide, c-term hexaistidine tag	MULTI-MSMS	130909_02_Orbi2_SK_CO_G60_T95_Kukk_COX2_try	726.37	4	726.117	2900.44	42576.3	-1.4054	1.6081	0.20271	726.369	76.155	0.5424	76.155	75.735	76.278	0				26	16	3	0	0	0	0.017138	1	23508
EMSAELEALYGDIDAVELYPALLVEK	26	Oxidation (M)	_EM(ox)SAELEALYGDIDAVELYPALLVEK_				EM(1)SAELEALYGDIDAVELYPALLVEK				EM(72.08)SAELEALYGDIDAVELYPALLVEK	0	0	0	0	1	recombinant human PGHS-2, without signal peptide, c-term hexaistidine tag	recombinant human PGHS-2, without signal peptide, c-term hexaistidine tag	recombinant human PGHS-2, without signal peptide, c-term hexaistidine tag	>recombinant human PGHS-2, without signal peptide, c-term hexaistidine tag	MULTI-MSMS	130909_02_Orbi2_SK_CO_G60_T95_Kukk_COX2_try	967.82	3	967.82	2900.44	34640.8	-1.7878	1.0863	-0.70152	968.156	76.123	0.82468	76.123	75.703	76.528	0				141	25	7	0	0	0	0.00072509	1	23593
EMSAELEALYGDIDAVELYPALLVEK	26	Unmodified	_EMSAELEALYGDIDAVELYPALLVEK_									0	0	0	0	0	recombinant human PGHS-2, without signal peptide, c-term hexaistidine tag	recombinant human PGHS-2, without signal peptide, c-term hexaistidine tag	recombinant human PGHS-2, without signal peptide, c-term hexaistidine tag	>recombinant human PGHS-2, without signal peptide, c-term hexaistidine tag	MULTI-MSMS	130909_02_Orbi2_SK_CO_G60_T95_Kukk_COX2_try	1443.23	2	1443.23	2884.44	29845.2	-0.87401	0.51233	-0.36168	1443.73	74.334	0.22303	74.334	74.208	74.431	-7.6294e-06				17	6	4	0	0	0	3.8755e-16	1	22902
EMSAELEALYGDIDAVELYPALLVEK	26	Unmodified	_EMSAELEALYGDIDAVELYPALLVEK_									0	0	0	0	0	recombinant human PGHS-2, without signal peptide, c-term hexaistidine tag	recombinant human PGHS-2, without signal peptide, c-term hexaistidine tag	recombinant human PGHS-2, without signal peptide, c-term hexaistidine tag	>recombinant human PGHS-2, without signal peptide, c-term hexaistidine tag	MULTI-MSMS	130909_02_Orbi2_SK_CO_G60_T95_Kukk_COX2_try	1443.73	2	1443.23	2884.44	29045.8	-2.4632	-1.3703	-3.8335	1443.73	76.58	0.30082	76.58	76.435	76.736	0				41	9	8	0	0	0	2.5583e-105	1	23682
EMSAELEALYGDIDAVELYPALLVEK	26	Unmodified	_EMSAELEALYGDIDAVELYPALLVEK_									0	0	0	0	0	recombinant human PGHS-2, without signal peptide, c-term hexaistidine tag	recombinant human PGHS-2, without signal peptide, c-term hexaistidine tag	recombinant human PGHS-2, without signal peptide, c-term hexaistidine tag	>recombinant human PGHS-2, without signal peptide, c-term hexaistidine tag	MULTI-MSMS	130909_02_Orbi2_SK_CO_G60_T95_Kukk_COX2_try	722.62	4	722.118	2884.44	40835.6	-1.5663	-1.4428	-3.0091	722.368	76.577	0.21014	76.577	76.496	76.706	0				33	6	7	0	0	0	2.5091e-24	1	23687
EMSAELEALYGDIDAVELYPALLVEKPR	28	Oxidation (M)	_EM(ox)SAELEALYGDIDAVELYPALLVEKPR_				EM(1)SAELEALYGDIDAVELYPALLVEKPR				EM(222.69)SAELEALYGDIDAVELYPALLVEKPR	0	0	0	0	1	recombinant human PGHS-2, without signal peptide, c-term hexaistidine tag	recombinant human PGHS-2, without signal peptide, c-term hexaistidine tag	recombinant human PGHS-2, without signal peptide, c-term hexaistidine tag	>recombinant human PGHS-2, without signal peptide, c-term hexaistidine tag	MULTI-MSMS	130909_02_Orbi2_SK_CO_G60_T95_Kukk_COX2_try	1052.54	3	1052.2	3153.59	34244.8	0.71589	1.2058	1.9217	1052.54	70.29	0.35471	70.29	70.131	70.486	0				50	10	7	0	0	0	4.0558e-54	1	21495
EMSAELEALYGDIDAVELYPALLVEKPR	28	Unmodified	_EMSAELEALYGDIDAVELYPALLVEKPR_									0	0	0	0	0	recombinant human PGHS-2, without signal peptide, c-term hexaistidine tag	recombinant human PGHS-2, without signal peptide, c-term hexaistidine tag	recombinant human PGHS-2, without signal peptide, c-term hexaistidine tag	>recombinant human PGHS-2, without signal peptide, c-term hexaistidine tag	MULTI-MSMS	130909_02_Orbi2_SK_CO_G60_T95_Kukk_COX2_try	1047.54	3	1046.87	3137.6	34115.7	0.25938	1.5393	1.7987	1047.54	73.12	0.48264	73.12	72.942	73.425	0				84	15	8	0	0	0	3.6694e-31	1	22449
EMSAELEALYGDIDAVELYPALLVEKPR	28	Unmodified	_EMSAELEALYGDIDAVELYPALLVEKPR_									0	0	0	0	0	recombinant human PGHS-2, without signal peptide, c-term hexaistidine tag	recombinant human PGHS-2, without signal peptide, c-term hexaistidine tag	recombinant human PGHS-2, without signal peptide, c-term hexaistidine tag	>recombinant human PGHS-2, without signal peptide, c-term hexaistidine tag	MULTI-MSMS	130909_02_Orbi2_SK_CO_G60_T95_Kukk_COX2_try	785.91	4	785.407	3137.6	38814.7	-0.19064	2.3168	2.1262	785.659	73.121	0.40806	73.121	72.942	73.35	0				75	12	8	0	0	0	2.6661e-14	1	22458
FAVGQEVFGLVPGLMMYATIWLR	23	2 Oxidation (M)	_FAVGQEVFGLVPGLM(ox)M(ox)YATIWLR_				FAVGQEVFGLVPGLM(1)M(1)YATIWLR				FAVGQEVFGLVPGLM(82.89)M(82.89)YATIWLR	0	0	0	0	2	recombinant human PGHS-2, without signal peptide, c-term hexaistidine tag	recombinant human PGHS-2, without signal peptide, c-term hexaistidine tag	recombinant human PGHS-2, without signal peptide, c-term hexaistidine tag	>recombinant human PGHS-2, without signal peptide, c-term hexaistidine tag	MULTI-MSMS	130909_02_Orbi2_SK_CO_G60_T95_Kukk_COX2_try	879.12	3	878.791	2633.35	36840.5	-1.6904	-1.2404	-2.9307	879.125	76.636	0.95799	76.636	75.927	76.885	7.6294e-06				183	30	9	0	0	0	0.00032629	2	23713
FAVGQEVFGLVPGLMMYATIWLR	23	2 Oxidation (M)	_FAVGQEVFGLVPGLM(ox)M(ox)YATIWLR_				FAVGQEVFGLVPGLM(1)M(1)YATIWLR				FAVGQEVFGLVPGLM(117.02)M(117.02)YATIWLR	0	0	0	0	2	recombinant human PGHS-2, without signal peptide, c-term hexaistidine tag	recombinant human PGHS-2, without signal peptide, c-term hexaistidine tag	recombinant human PGHS-2, without signal peptide, c-term hexaistidine tag	>recombinant human PGHS-2, without signal peptide, c-term hexaistidine tag	MULTI-MSMS	130909_02_Orbi2_SK_CO_G60_T95_Kukk_COX2_try	1318.18	2	1317.68	2633.35	30306.6	-1.9377	-1.5942	-3.5319	1318.18	76.643	0.66753	76.643	76.246	76.914	-7.6294e-06				93	21	8	0	0	0	4.5963e-11	1	23694
FAVGQEVFGLVPGLMMYATIWLR	23	2 Oxidation (M)	_FAVGQEVFGLVPGLM(ox)M(ox)YATIWLR_				FAVGQEVFGLVPGLM(1)M(1)YATIWLR				FAVGQEVFGLVPGLM(101.67)M(101.67)YATIWLR	0	0	0	0	2	recombinant human PGHS-2, without signal peptide, c-term hexaistidine tag	recombinant human PGHS-2, without signal peptide, c-term hexaistidine tag	recombinant human PGHS-2, without signal peptide, c-term hexaistidine tag	>recombinant human PGHS-2, without signal peptide, c-term hexaistidine tag	MULTI-MSMS	130909_02_Orbi2_SK_CO_G60_T95_Kukk_COX2_try	659.59	4	659.345	2633.35	42531.9	-1.6608	-0.83716	-2.4979	659.596	76.637	0.54856	76.637	76.246	76.795	0				57	17	6	0	0	0	5.8564e-07	1	23707
FAVGQEVFGLVPGLMMYATIWLR	23	Oxidation (M)	_FAVGQEVFGLVPGLM(ox)MYATIWLR_				FAVGQEVFGLVPGLM(0.806)M(0.194)YATIWLR				FAVGQEVFGLVPGLM(6.19)M(-6.19)YATIWLR	0	0	0	0	1	recombinant human PGHS-2, without signal peptide, c-term hexaistidine tag	recombinant human PGHS-2, without signal peptide, c-term hexaistidine tag	recombinant human PGHS-2, without signal peptide, c-term hexaistidine tag	>recombinant human PGHS-2, without signal peptide, c-term hexaistidine tag	MULTI-MSMS	130909_02_Orbi2_SK_CO_G60_T95_Kukk_COX2_try	1310.19	2	1309.69	2617.36	30550.9	-1.3646	-1.0849	-2.4496	1310.19	76.839	0.32635	76.839	76.647	76.973	0				50	10	6	0	0	0	5.88e-25	1	23759
FAVGQEVFGLVPGLMMYATIWLR	23	Oxidation (M)	_FAVGQEVFGLVPGLMM(ox)YATIWLR_				FAVGQEVFGLVPGLM(0.213)M(0.787)YATIWLR				FAVGQEVFGLVPGLM(-5.67)M(5.67)YATIWLR	0	0	0	0	1	recombinant human PGHS-2, without signal peptide, c-term hexaistidine tag	recombinant human PGHS-2, without signal peptide, c-term hexaistidine tag	recombinant human PGHS-2, without signal peptide, c-term hexaistidine tag	>recombinant human PGHS-2, without signal peptide, c-term hexaistidine tag	MULTI-MSMS	130909_02_Orbi2_SK_CO_G60_T95_Kukk_COX2_try	873.79	3	873.46	2617.36	36471	-0.98928	-1.0898	-2.0791	873.793	76.822	0.72521	76.822	76.278	77.003	0				88	23	7	0	0	0	2.21e-07	1	23765
FAVGQEVFGLVPGLMMYATIWLR	23	Oxidation (M)	_FAVGQEVFGLVPGLM(ox)MYATIWLR_				FAVGQEVFGLVPGLM(0.5)M(0.5)YATIWLR				FAVGQEVFGLVPGLM(0)M(0)YATIWLR	0	0	0	0	1	recombinant human PGHS-2, without signal peptide, c-term hexaistidine tag	recombinant human PGHS-2, without signal peptide, c-term hexaistidine tag	recombinant human PGHS-2, without signal peptide, c-term hexaistidine tag	>recombinant human PGHS-2, without signal peptide, c-term hexaistidine tag	MULTI-MSMS	130904_02_Orbi1_SK_CO_G60_T98_COX2_try	874.13	3	873.46	2617.36	45027.8	1.617	-1.8049	-0.18797	874.128	113.87	0.54407	113.87	113.58	114.12	-7.6294e-06				29	12	3	0	0	0	0.023561	1	15915
FAVGQEVFGLVPGLMMYATIWLR	23	Oxidation (M)	_FAVGQEVFGLVPGLM(ox)MYATIWLR_				FAVGQEVFGLVPGLM(0.723)M(0.277)YATIWLR				FAVGQEVFGLVPGLM(4.17)M(-4.17)YATIWLR	0	0	0	0	1	recombinant human PGHS-2, without signal peptide, c-term hexaistidine tag	recombinant human PGHS-2, without signal peptide, c-term hexaistidine tag	recombinant human PGHS-2, without signal peptide, c-term hexaistidine tag	>recombinant human PGHS-2, without signal peptide, c-term hexaistidine tag	MULTI-MSMS	130904_02_Orbi1_SK_CO_G60_T98_COX2_try	873.8	3	873.46	2617.36	44865.4	1.6878	-0.038408	1.6494	873.794	116.85	0.84942	116.85	116.36	117.21	0				100	19	7	0	0	0	0.0012424	2	16297
FAVGQEVFGLVPGLMMYATIWLR	23	Oxidation (M)	_FAVGQEVFGLVPGLMM(ox)YATIWLR_				FAVGQEVFGLVPGLM(0.429)M(0.571)YATIWLR				FAVGQEVFGLVPGLM(-1.24)M(1.24)YATIWLR	0	0	0	0	1	recombinant human PGHS-2, without signal peptide, c-term hexaistidine tag	recombinant human PGHS-2, without signal peptide, c-term hexaistidine tag	recombinant human PGHS-2, without signal peptide, c-term hexaistidine tag	>recombinant human PGHS-2, without signal peptide, c-term hexaistidine tag	MULTI-MSMS	130904_02_Orbi1_SK_CO_G60_T98_COX2_try	1310.19	2	1309.69	2617.36	36293.1	3.076	-0.61511	2.4609	1310.19	116.89	0.89204	116.89	116.4	117.29	0				66	20	5	0	0	0	0.0016233	2	16309
FAVGQEVFGLVPGLMMYATIWLR	23	Oxidation (M)	_FAVGQEVFGLVPGLM(ox)MYATIWLR_				FAVGQEVFGLVPGLM(0.559)M(0.441)YATIWLR				FAVGQEVFGLVPGLM(1.04)M(-1.04)YATIWLR	0	0	0	0	1	recombinant human PGHS-2, without signal peptide, c-term hexaistidine tag	recombinant human PGHS-2, without signal peptide, c-term hexaistidine tag	recombinant human PGHS-2, without signal peptide, c-term hexaistidine tag	>recombinant human PGHS-2, without signal peptide, c-term hexaistidine tag	MULTI-MSMS	130904_02_Orbi1_SK_CO_G60_T98_COX2_try	873.8	3	873.46	2617.36	44940.8	1.788	-0.47586	1.3121	873.794	121.1	1.2931	121.1	120.24	121.53	-7.6294e-06				125	29	7	0	0	0	0.02264	1	16880
FAVGQEVFGLVPGLMMYATIWLR	23	Oxidation (M)	_FAVGQEVFGLVPGLMM(ox)YATIWLR_				FAVGQEVFGLVPGLM(0.157)M(0.843)YATIWLR				FAVGQEVFGLVPGLM(-7.3)M(7.3)YATIWLR	0	0	0	0	1	recombinant human PGHS-2, without signal peptide, c-term hexaistidine tag	recombinant human PGHS-2, without signal peptide, c-term hexaistidine tag	recombinant human PGHS-2, without signal peptide, c-term hexaistidine tag	>recombinant human PGHS-2, without signal peptide, c-term hexaistidine tag	MULTI-MSMS	130904_02_Orbi1_SK_CO_G60_T98_COX2_try	1310.19	2	1309.69	2617.36	37275.8	3.1741	-0.49454	2.6796	1310.19	121.08	0.51241	121.08	120.77	121.28	0				34	11	4	0	0	0	0.0013345	2	16897
FAVGQEVFGLVPGLMMYATIWLR	23	Oxidation (M)	_FAVGQEVFGLVPGLM(ox)MYATIWLR_									0	0	0	0	1	recombinant human PGHS-2, without signal peptide, c-term hexaistidine tag	recombinant human PGHS-2, without signal peptide, c-term hexaistidine tag	recombinant human PGHS-2, without signal peptide, c-term hexaistidine tag	>recombinant human PGHS-2, without signal peptide, c-term hexaistidine tag	MULTI-MATCH	130904_03_Orbi1_SK_CO_G60_T98_COX2_try		3	873.46	2617.36	NaN	2.0116	-4.7439	-2.7323	873.792	115.96	0.25628	116.01	115.87	116.13	0.051682	-0.4204	NaN	67.214	10	5	3	NaN	NaN	NaN	NaN	0
FAVGQEVFGLVPGLMMYATIWLR	23	2 Oxidation (M)	_FAVGQEVFGLVPGLM(ox)M(ox)YATIWLR_				FAVGQEVFGLVPGLM(1)M(1)YATIWLR				FAVGQEVFGLVPGLM(52.72)M(52.72)YATIWLR	0	0	0	0	2	recombinant human PGHS-2, without signal peptide, c-term hexaistidine tag	recombinant human PGHS-2, without signal peptide, c-term hexaistidine tag	recombinant human PGHS-2, without signal peptide, c-term hexaistidine tag	>recombinant human PGHS-2, without signal peptide, c-term hexaistidine tag	MULTI-MSMS	130904_02_Orbi1_SK_CO_G60_T98_COX2_try	879.13	3	878.791	2633.35	44546.6	1.44	0.26417	1.7042	878.792	105.64	1.1875	105.64	105.07	106.26	-7.6294e-06				93	24	6	0	0	0	0.019554	2	14725
FAVGQEVFGLVPGLMMYATIWLR	23	2 Oxidation (M)	_FAVGQEVFGLVPGLM(ox)M(ox)YATIWLR_				FAVGQEVFGLVPGLM(1)M(1)YATIWLR				FAVGQEVFGLVPGLM(47.56)M(47.56)YATIWLR	0	0	0	0	2	recombinant human PGHS-2, without signal peptide, c-term hexaistidine tag	recombinant human PGHS-2, without signal peptide, c-term hexaistidine tag	recombinant human PGHS-2, without signal peptide, c-term hexaistidine tag	>recombinant human PGHS-2, without signal peptide, c-term hexaistidine tag	MULTI-MSMS	130904_02_Orbi1_SK_CO_G60_T98_COX2_try	1318.19	2	1317.68	2633.35	37820.4	2.907	-0.50514	2.4019	1318.18	108.27	0.58809	108.27	107.92	108.51	-7.6294e-06				38	13	4	0	0	0	0.023527	1	15125
FAVGQEVFGLVPGLMMYATIWLR	23	2 Oxidation (M)	_FAVGQEVFGLVPGLM(ox)M(ox)YATIWLR_				FAVGQEVFGLVPGLM(1)M(1)YATIWLR				FAVGQEVFGLVPGLM(67.1)M(67.1)YATIWLR	0	0	0	0	2	recombinant human PGHS-2, without signal peptide, c-term hexaistidine tag	recombinant human PGHS-2, without signal peptide, c-term hexaistidine tag	recombinant human PGHS-2, without signal peptide, c-term hexaistidine tag	>recombinant human PGHS-2, without signal peptide, c-term hexaistidine tag	MULTI-MSMS	130904_02_Orbi1_SK_CO_G60_T98_COX2_try	1318.18	2	1317.68	2633.35	36518.2	3.0064	-0.58885	2.4176	1318.18	112.48	0.58629	112.48	112.11	112.7	0				56	13	5	0	0	0	0.0086831	1	15676
FAVGQEVFGLVPGLMMYATIWLR	23	2 Oxidation (M)	_FAVGQEVFGLVPGLM(ox)M(ox)YATIWLR_				FAVGQEVFGLVPGLM(1)M(1)YATIWLR				FAVGQEVFGLVPGLM(113.71)M(113.71)YATIWLR	0	0	0	0	2	recombinant human PGHS-2, without signal peptide, c-term hexaistidine tag	recombinant human PGHS-2, without signal peptide, c-term hexaistidine tag	recombinant human PGHS-2, without signal peptide, c-term hexaistidine tag	>recombinant human PGHS-2, without signal peptide, c-term hexaistidine tag	MULTI-MSMS	130904_02_Orbi1_SK_CO_G60_T98_COX2_try	879.13	3	878.791	2633.35	44865	1.6154	0.65284	2.2682	879.127	113.06	1.2514	113.06	112.24	113.49	7.6294e-06				160	28	9	0	0	0	4.1651e-12	1	15757
FAVGQEVFGLVPGLMMYATIWLR	23	2 Oxidation (M)	_FAVGQEVFGLVPGLM(ox)M(ox)YATIWLR_				FAVGQEVFGLVPGLM(1)M(1)YATIWLR				FAVGQEVFGLVPGLM(54.54)M(54.54)YATIWLR	0	0	0	0	2	recombinant human PGHS-2, without signal peptide, c-term hexaistidine tag	recombinant human PGHS-2, without signal peptide, c-term hexaistidine tag	recombinant human PGHS-2, without signal peptide, c-term hexaistidine tag	>recombinant human PGHS-2, without signal peptide, c-term hexaistidine tag	MULTI-MSMS	130904_02_Orbi1_SK_CO_G60_T98_COX2_try	1318.19	2	1317.68	2633.35	36516.5	3.0201	-0.9328	2.0873	1318.18	113.05	1.3792	113.05	112.2	113.58	0				125	26	7	0	0	0	0.020506	1	15799
FAVGQEVFGLVPGLMMYATIWLR	23	2 Oxidation (M)	_FAVGQEVFGLVPGLM(ox)M(ox)YATIWLR_				FAVGQEVFGLVPGLM(1)M(1)YATIWLR				FAVGQEVFGLVPGLM(76.68)M(76.68)YATIWLR	0	0	0	0	2	recombinant human PGHS-2, without signal peptide, c-term hexaistidine tag	recombinant human PGHS-2, without signal peptide, c-term hexaistidine tag	recombinant human PGHS-2, without signal peptide, c-term hexaistidine tag	>recombinant human PGHS-2, without signal peptide, c-term hexaistidine tag	MULTI-MSMS	130904_02_Orbi1_SK_CO_G60_T98_COX2_try	879.13	3	878.791	2633.35	44769.7	1.6352	0.017403	1.6526	879.126	113.9	4.2201	113.9	113.41	117.63	0				400	99	8	0	0	0	0.00071778	4	15883
FAVGQEVFGLVPGLMMYATIWLR	23	2 Oxidation (M)	_FAVGQEVFGLVPGLM(ox)M(ox)YATIWLR_				FAVGQEVFGLVPGLM(1)M(1)YATIWLR				FAVGQEVFGLVPGLM(63.38)M(63.38)YATIWLR	0	0	0	0	2	recombinant human PGHS-2, without signal peptide, c-term hexaistidine tag	recombinant human PGHS-2, without signal peptide, c-term hexaistidine tag	recombinant human PGHS-2, without signal peptide, c-term hexaistidine tag	>recombinant human PGHS-2, without signal peptide, c-term hexaistidine tag	MULTI-MSMS	130904_02_Orbi1_SK_CO_G60_T98_COX2_try	1318.2	2	1317.68	2633.35	36516.5	3.038	-0.98575	2.0522	1318.18	113.79	1.7248	113.79	113.45	115.17	0				155	40	7	0	0	0	0.013751	2	15920
FAVGQEVFGLVPGLMMYATIWLR	23	2 Oxidation (M)	_FAVGQEVFGLVPGLM(ox)M(ox)YATIWLR_				FAVGQEVFGLVPGLM(1)M(1)YATIWLR				FAVGQEVFGLVPGLM(69.58)M(69.58)YATIWLR	0	0	0	0	2	recombinant human PGHS-2, without signal peptide, c-term hexaistidine tag	recombinant human PGHS-2, without signal peptide, c-term hexaistidine tag	recombinant human PGHS-2, without signal peptide, c-term hexaistidine tag	>recombinant human PGHS-2, without signal peptide, c-term hexaistidine tag	MULTI-MSMS	130904_02_Orbi1_SK_CO_G60_T98_COX2_try	879.13	3	878.791	2633.35	44865	1.7495	0.31237	2.0619	879.126	118.76	1.3448	118.76	118.1	119.44	0				111	30	5	0	0	0	0.0047965	1	16563
FAVGQEVFGLVPGLMMYATIWLR	23	2 Oxidation (M)	_FAVGQEVFGLVPGLM(ox)M(ox)YATIWLR_				FAVGQEVFGLVPGLM(1)M(1)YATIWLR				FAVGQEVFGLVPGLM(55.45)M(55.45)YATIWLR	0	0	0	0	2	recombinant human PGHS-2, without signal peptide, c-term hexaistidine tag	recombinant human PGHS-2, without signal peptide, c-term hexaistidine tag	recombinant human PGHS-2, without signal peptide, c-term hexaistidine tag	>recombinant human PGHS-2, without signal peptide, c-term hexaistidine tag	MULTI-MSMS	130904_02_Orbi1_SK_CO_G60_T98_COX2_try	879.12	3	878.791	2633.35	44865	1.7743	0.51046	2.2848	879.126	119.84	1.8865	119.84	119.02	120.9	7.6294e-06				83	42	3	0	0	0	0.018054	1	16721
FAVGQEVFGLVPGLMMYATIWLR	23	2 Oxidation (M)	_FAVGQEVFGLVPGLM(ox)M(ox)YATIWLR_				FAVGQEVFGLVPGLM(1)M(1)YATIWLR				FAVGQEVFGLVPGLM(73.4)M(73.4)YATIWLR	0	0	0	0	2	recombinant human PGHS-2, without signal peptide, c-term hexaistidine tag	recombinant human PGHS-2, without signal peptide, c-term hexaistidine tag	recombinant human PGHS-2, without signal peptide, c-term hexaistidine tag	>recombinant human PGHS-2, without signal peptide, c-term hexaistidine tag	MULTI-MSMS	130904_03_Orbi1_SK_CO_G60_T98_COX2_try	1318.19	2	1317.68	2633.35	36306.5	3.4244	-0.14031	3.2841	1318.18	112.32	0.59734	112.37	111.95	112.55	0.051674				60	12	6	0	0	0	0.0011616	1	15267
FAVGQEVFGLVPGLMMYATIWLR	23	2 Oxidation (M)	_FAVGQEVFGLVPGLM(ox)M(ox)YATIWLR_				FAVGQEVFGLVPGLM(1)M(1)YATIWLR				FAVGQEVFGLVPGLM(50.96)M(50.96)YATIWLR	0	0	0	0	2	recombinant human PGHS-2, without signal peptide, c-term hexaistidine tag	recombinant human PGHS-2, without signal peptide, c-term hexaistidine tag	recombinant human PGHS-2, without signal peptide, c-term hexaistidine tag	>recombinant human PGHS-2, without signal peptide, c-term hexaistidine tag	MULTI-MSMS	130904_03_Orbi1_SK_CO_G60_T98_COX2_try	879.13	3	878.791	2633.35	44849.4	1.8711	0.3478	2.2189	879.126	112.88	1.4062	112.93	111.95	113.36	0.051689				149	31	8	0	0	0	0.020521	1	15324
FAVGQEVFGLVPGLMMYATIWLR	23	2 Oxidation (M)	_FAVGQEVFGLVPGLM(ox)M(ox)YATIWLR_				FAVGQEVFGLVPGLM(1)M(1)YATIWLR				FAVGQEVFGLVPGLM(63.38)M(63.38)YATIWLR	0	0	0	0	2	recombinant human PGHS-2, without signal peptide, c-term hexaistidine tag	recombinant human PGHS-2, without signal peptide, c-term hexaistidine tag	recombinant human PGHS-2, without signal peptide, c-term hexaistidine tag	>recombinant human PGHS-2, without signal peptide, c-term hexaistidine tag	MULTI-MSMS	130904_03_Orbi1_SK_CO_G60_T98_COX2_try	1318.19	2	1317.68	2633.35	36306.5	3.4529	-0.6477	2.8052	1318.18	112.87	0.85069	112.92	112.55	113.4	0.051682				104	17	7	0	0	0	0.013751	2	15390
FAVGQEVFGLVPGLMMYATIWLR	23	2 Oxidation (M)	_FAVGQEVFGLVPGLM(ox)M(ox)YATIWLR_				FAVGQEVFGLVPGLM(1)M(1)YATIWLR				FAVGQEVFGLVPGLM(84.37)M(84.37)YATIWLR	0	0	0	0	2	recombinant human PGHS-2, without signal peptide, c-term hexaistidine tag	recombinant human PGHS-2, without signal peptide, c-term hexaistidine tag	recombinant human PGHS-2, without signal peptide, c-term hexaistidine tag	>recombinant human PGHS-2, without signal peptide, c-term hexaistidine tag	MULTI-MSMS	130904_03_Orbi1_SK_CO_G60_T98_COX2_try	879.13	3	878.791	2633.35	44849.4	1.9194	0.10827	2.0277	879.126	113.79	4.6919	113.84	113.23	117.92	0.051682				445	109	8	0	0	0	1.4501e-05	4	15444
FAVGQEVFGLVPGLMMYATIWLR	23	2 Oxidation (M)	_FAVGQEVFGLVPGLM(ox)M(ox)YATIWLR_				FAVGQEVFGLVPGLM(1)M(1)YATIWLR				FAVGQEVFGLVPGLM(42.12)M(42.12)YATIWLR	0	0	0	0	2	recombinant human PGHS-2, without signal peptide, c-term hexaistidine tag	recombinant human PGHS-2, without signal peptide, c-term hexaistidine tag	recombinant human PGHS-2, without signal peptide, c-term hexaistidine tag	>recombinant human PGHS-2, without signal peptide, c-term hexaistidine tag	MULTI-MSMS	130904_03_Orbi1_SK_CO_G60_T98_COX2_try	879.13	3	878.791	2633.35	44725.4	2.1617	0.16802	2.3297	879.126	118.49	1.6575	118.54	117.7	119.36	0.051682				91	37	4	0	0	0	0.022256	1	16141
FAVGQEVFGLVPGLMMYATIWLR	23	2 Oxidation (M)	_FAVGQEVFGLVPGLM(ox)M(ox)YATIWLR_									0	0	0	0	2	recombinant human PGHS-2, without signal peptide, c-term hexaistidine tag	recombinant human PGHS-2, without signal peptide, c-term hexaistidine tag	recombinant human PGHS-2, without signal peptide, c-term hexaistidine tag	>recombinant human PGHS-2, without signal peptide, c-term hexaistidine tag	MULTI-MATCH	130904_03_Orbi1_SK_CO_G60_T98_COX2_try		3	878.791	2633.35	43889.6	1.4774	0.90423	2.3816	879.126	105.35	0.8868	105.5	105	105.89	0.15192	-0.070709	NaN	52.72	63	20	4	NaN	NaN	NaN	NaN	0
FDPELLFNKQFQYQNR	16	Deamidation (N)	_FDPELLFN(de)KQFQYQNR_	FDPELLFN(1)KQFQYQNR				FDPELLFN(59.91)KQFQYQN(-59.91)R				0	1	0	0	0	recombinant human PGHS-2, without signal peptide, c-term hexaistidine tag	recombinant human PGHS-2, without signal peptide, c-term hexaistidine tag	recombinant human PGHS-2, without signal peptide, c-term hexaistidine tag	>recombinant human PGHS-2, without signal peptide, c-term hexaistidine tag	MSMS	130909_02_Orbi2_SK_CO_G60_T95_Kukk_COX2_try	698.35	3	698.014	2091.02	NaN	NaN	NaN	NaN	NaN	56.132	1	56.132	55.632	56.632	0							0	0	0	9.9911e-10	1	16520
FDPELLFNKQFQYQNR	16	Deamidation (N)	_FDPELLFN(de)KQFQYQNR_	FDPELLFN(1)KQFQYQNR				FDPELLFN(59.17)KQFQYQN(-59.17)R				0	1	0	0	0	recombinant human PGHS-2, without signal peptide, c-term hexaistidine tag	recombinant human PGHS-2, without signal peptide, c-term hexaistidine tag	recombinant human PGHS-2, without signal peptide, c-term hexaistidine tag	>recombinant human PGHS-2, without signal peptide, c-term hexaistidine tag	MSMS	130909_02_Orbi2_SK_CO_G60_T95_Kukk_COX2_try	698.02	3	698.014	2091.02	NaN	NaN	NaN	NaN	NaN	56.186	1	56.186	55.686	56.686	0							0	0	0	1.043e-06	1	16537
FDPELLFNKQFQYQNR	16	Unmodified	_FDPELLFNKQFQYQNR_									0	0	0	0	0	recombinant human PGHS-2, without signal peptide, c-term hexaistidine tag	recombinant human PGHS-2, without signal peptide, c-term hexaistidine tag	recombinant human PGHS-2, without signal peptide, c-term hexaistidine tag	>recombinant human PGHS-2, without signal peptide, c-term hexaistidine tag	MULTI-MSMS	130909_02_Orbi2_SK_CO_G60_T95_Kukk_COX2_try	698.02	3	697.686	2090.04	41933.1	0.060519	-0.403	-0.34248	698.02	54.433	0.39492	54.433	54.172	54.567	0				49	13	6	0	0	0	9.7878e-15	1	15872
FDPELLFNKQFQYQNR	16	Unmodified	_FDPELLFNKQFQYQNR_									0	0	0	0	0	recombinant human PGHS-2, without signal peptide, c-term hexaistidine tag	recombinant human PGHS-2, without signal peptide, c-term hexaistidine tag	recombinant human PGHS-2, without signal peptide, c-term hexaistidine tag	>recombinant human PGHS-2, without signal peptide, c-term hexaistidine tag	MULTI-MSMS	130909_02_Orbi2_SK_CO_G60_T95_Kukk_COX2_try	1046.53	2	1046.03	2090.04	34254.8	0.12549	-0.75758	-0.63209	1046.53	54.436	0.23881	54.436	54.295	54.534	0				19	7	4	0	0	0	4.5081e-34	1	15904
FIPDPQGSNMMFAFFAQHFTHQFFK	25	2 Oxidation (M)	_FIPDPQGSNM(ox)M(ox)FAFFAQHFTHQFFK_				FIPDPQGSNM(1)M(1)FAFFAQHFTHQFFK				FIPDPQGSNM(131.33)M(131.33)FAFFAQHFTHQFFK	0	0	0	0	2	recombinant human PGHS-2, without signal peptide, c-term hexaistidine tag	recombinant human PGHS-2, without signal peptide, c-term hexaistidine tag	recombinant human PGHS-2, without signal peptide, c-term hexaistidine tag	>recombinant human PGHS-2, without signal peptide, c-term hexaistidine tag	MULTI-MSMS	130909_02_Orbi2_SK_CO_G60_T95_Kukk_COX2_try	765.35	4	764.855	3055.39	39764	0.51148	-0.15036	0.36112	765.106	61.505	1.2137	61.505	60.943	62.156	0				218	38	8	0	0	0	1.3393e-16	2	18364
FIPDPQGSNMMFAFFAQHFTHQFFK	25	2 Oxidation (M)	_FIPDPQGSNM(ox)M(ox)FAFFAQHFTHQFFK_				FIPDPQGSNM(1)M(1)FAFFAQHFTHQFFK				FIPDPQGSNM(112.48)M(112.48)FAFFAQHFTHQFFK	0	0	0	0	2	recombinant human PGHS-2, without signal peptide, c-term hexaistidine tag	recombinant human PGHS-2, without signal peptide, c-term hexaistidine tag	recombinant human PGHS-2, without signal peptide, c-term hexaistidine tag	>recombinant human PGHS-2, without signal peptide, c-term hexaistidine tag	MULTI-MSMS	130909_02_Orbi2_SK_CO_G60_T95_Kukk_COX2_try	1019.8	3	1019.47	3055.39	34646.7	0.79597	-0.11606	0.67991	1019.81	61.508	0.78356	61.508	61.248	62.032	0				110	24	7	0	0	0	1.1524e-10	1	18371
FIPDPQGSNMMFAFFAQHFTHQFFK	25	2 Oxidation (M),Deamidation (NQ)	_FIPDPQGSN(de)M(ox)M(ox)FAFFAQHFTHQFFK_		FIPDPQ(0.001)GSN(0.999)MMFAFFAQHFTHQFFK		FIPDPQGSNM(1)M(1)FAFFAQHFTHQFFK		FIPDPQ(-32.73)GSN(32.73)MMFAFFAQ(-62.39)HFTHQ(-88.62)FFK		FIPDPQGSNM(123.64)M(123.64)FAFFAQHFTHQFFK	0	0	1	0	2	recombinant human PGHS-2, without signal peptide, c-term hexaistidine tag	recombinant human PGHS-2, without signal peptide, c-term hexaistidine tag	recombinant human PGHS-2, without signal peptide, c-term hexaistidine tag	>recombinant human PGHS-2, without signal peptide, c-term hexaistidine tag	MULTI-MSMS	130909_02_Orbi2_SK_CO_G60_T95_Kukk_COX2_try	765.6	4	765.101	3056.38	39847	0.58992	0.26844	0.85836	765.353	62.417	0.84415	62.417	62.062	62.907	0				118	26	7	0	0	0	3.6015e-11	1	18731
FIPDPQGSNMMFAFFAQHFTHQFFK	25	2 Oxidation (M),Deamidation (NQ)	_FIPDPQGSN(de)M(ox)M(ox)FAFFAQHFTHQFFK_		FIPDPQ(0.005)GSN(0.995)MMFAFFAQHFTHQFFK		FIPDPQGSNM(1)M(1)FAFFAQHFTHQFFK		FIPDPQ(-22.83)GSN(22.83)MMFAFFAQ(-49.26)HFTHQ(-78.16)FFK		FIPDPQGSNM(105.72)M(105.72)FAFFAQHFTHQFFK	0	0	1	0	2	recombinant human PGHS-2, without signal peptide, c-term hexaistidine tag	recombinant human PGHS-2, without signal peptide, c-term hexaistidine tag	recombinant human PGHS-2, without signal peptide, c-term hexaistidine tag	>recombinant human PGHS-2, without signal peptide, c-term hexaistidine tag	MULTI-MSMS	130909_02_Orbi2_SK_CO_G60_T95_Kukk_COX2_try	1020.14	3	1019.8	3056.38	34816.4	0.92598	-1.2547	-0.32876	1020.13	62.373	0.56332	62.373	61.97	62.534	0				44	17	4	0	0	0	3.0965e-10	1	18758
FIPDPQGSNMMFAFFAQHFTHQFFK	25	Deamidation (N)	_FIPDPQGSN(de)MMFAFFAQHFTHQFFK_	FIPDPQGSN(1)MMFAFFAQHFTHQFFK				FIPDPQGSN(123.32)MMFAFFAQHFTHQFFK				0	1	0	0	0	recombinant human PGHS-2, without signal peptide, c-term hexaistidine tag	recombinant human PGHS-2, without signal peptide, c-term hexaistidine tag	recombinant human PGHS-2, without signal peptide, c-term hexaistidine tag	>recombinant human PGHS-2, without signal peptide, c-term hexaistidine tag	MULTI-MSMS	130909_02_Orbi2_SK_CO_G60_T95_Kukk_COX2_try	757.36	4	757.104	3024.39	40144.8	0.42159	2.335	2.7566	757.357	70.062	1.8889	70.062	69.718	71.607	0				165	61	7	0	0	0	1.0315e-16	2	21383
FIPDPQGSNMMFAFFAQHFTHQFFK	25	Deamidation (N)	_FIPDPQGSN(de)MMFAFFAQHFTHQFFK_	FIPDPQGSN(1)MMFAFFAQHFTHQFFK				FIPDPQGSN(99.84)MMFAFFAQHFTHQFFK				0	1	0	0	0	recombinant human PGHS-2, without signal peptide, c-term hexaistidine tag	recombinant human PGHS-2, without signal peptide, c-term hexaistidine tag	recombinant human PGHS-2, without signal peptide, c-term hexaistidine tag	>recombinant human PGHS-2, without signal peptide, c-term hexaistidine tag	MULTI-MSMS	130909_02_Orbi2_SK_CO_G60_T95_Kukk_COX2_try	1009.81	3	1009.14	3024.39	34650.7	0.43687	0.77604	1.2129	1009.47	69.969	0.56429	69.969	69.76	70.325	0				59	18	4	0	0	0	1.3966e-10	1	21414
FIPDPQGSNMMFAFFAQHFTHQFFK	25	Oxidation (M)	_FIPDPQGSNMM(ox)FAFFAQHFTHQFFK_				FIPDPQGSNM(0.178)M(0.822)FAFFAQHFTHQFFK				FIPDPQGSNM(-6.63)M(6.63)FAFFAQHFTHQFFK	0	0	0	0	1	recombinant human PGHS-2, without signal peptide, c-term hexaistidine tag	recombinant human PGHS-2, without signal peptide, c-term hexaistidine tag	recombinant human PGHS-2, without signal peptide, c-term hexaistidine tag	>recombinant human PGHS-2, without signal peptide, c-term hexaistidine tag	MULTI-MSMS	130909_02_Orbi2_SK_CO_G60_T95_Kukk_COX2_try	1014.47	3	1014.14	3039.4	33681.4	-0.26904	-1.4455	-1.7145	1014.47	63.474	0.43526	63.474	63.308	63.743	-3.8147e-06				61	13	7	0	0	0	3.4624e-17	1	19097
FIPDPQGSNMMFAFFAQHFTHQFFK	25	Oxidation (M)	_FIPDPQGSNMM(ox)FAFFAQHFTHQFFK_				FIPDPQGSNM(0.197)M(0.803)FAFFAQHFTHQFFK				FIPDPQGSNM(-6.1)M(6.1)FAFFAQHFTHQFFK	0	0	0	0	1	recombinant human PGHS-2, without signal peptide, c-term hexaistidine tag	recombinant human PGHS-2, without signal peptide, c-term hexaistidine tag	recombinant human PGHS-2, without signal peptide, c-term hexaistidine tag	>recombinant human PGHS-2, without signal peptide, c-term hexaistidine tag	MULTI-MSMS	130909_02_Orbi2_SK_CO_G60_T95_Kukk_COX2_try	761.11	4	760.857	3039.4	39522	-0.49002	0.64125	0.15123	761.108	63.484	0.96682	63.484	63.244	64.211	0				111	30	6	0	0	0	1.9747e-24	1	19100
FIPDPQGSNMMFAFFAQHFTHQFFK	25	Oxidation (M)	_FIPDPQGSNMM(ox)FAFFAQHFTHQFFK_				FIPDPQGSNM(0.229)M(0.771)FAFFAQHFTHQFFK				FIPDPQGSNM(-5.26)M(5.26)FAFFAQHFTHQFFK	0	0	0	0	1	recombinant human PGHS-2, without signal peptide, c-term hexaistidine tag	recombinant human PGHS-2, without signal peptide, c-term hexaistidine tag	recombinant human PGHS-2, without signal peptide, c-term hexaistidine tag	>recombinant human PGHS-2, without signal peptide, c-term hexaistidine tag	MULTI-MSMS	130909_02_Orbi2_SK_CO_G60_T95_Kukk_COX2_try	761.35	4	760.857	3039.4	40284.4	-0.25934	-3.2592	-3.5185	761.355	64.863	1.6198	64.863	64.242	65.862	0				127	52	4	0	0	0	0.009684	1	19604
FIPDPQGSNMMFAFFAQHFTHQFFK	25	Oxidation (M)	_FIPDPQGSNM(ox)MFAFFAQHFTHQFFK_				FIPDPQGSNM(0.5)M(0.5)FAFFAQHFTHQFFK				FIPDPQGSNM(0)M(0)FAFFAQHFTHQFFK	0	0	0	0	1	recombinant human PGHS-2, without signal peptide, c-term hexaistidine tag	recombinant human PGHS-2, without signal peptide, c-term hexaistidine tag	recombinant human PGHS-2, without signal peptide, c-term hexaistidine tag	>recombinant human PGHS-2, without signal peptide, c-term hexaistidine tag	MULTI-MSMS	130909_02_Orbi2_SK_CO_G60_T95_Kukk_COX2_try	761.11	4	760.857	3039.4	39753.5	-0.46862	-0.4906	-0.95922	761.107	67.009	2.2048	67.009	66.465	68.67	0				309	70	10	0	0	0	1.332e-10	3	20272
FIPDPQGSNMMFAFFAQHFTHQFFK	25	Oxidation (M)	_FIPDPQGSNM(ox)MFAFFAQHFTHQFFK_				FIPDPQGSNM(0.808)M(0.192)FAFFAQHFTHQFFK				FIPDPQGSNM(6.23)M(-6.23)FAFFAQHFTHQFFK	0	0	0	0	1	recombinant human PGHS-2, without signal peptide, c-term hexaistidine tag	recombinant human PGHS-2, without signal peptide, c-term hexaistidine tag	recombinant human PGHS-2, without signal peptide, c-term hexaistidine tag	>recombinant human PGHS-2, without signal peptide, c-term hexaistidine tag	MULTI-MSMS	130909_02_Orbi2_SK_CO_G60_T95_Kukk_COX2_try	1014.47	3	1014.14	3039.4	34544.8	-0.31466	-1.0869	-1.4015	1014.47	66.973	0.81323	66.973	66.686	67.499	0				125	25	7	0	0	0	9.0282e-11	2	20288
FIPDPQGSNMMFAFFAQHFTHQFFK	25	Oxidation (M)	_FIPDPQGSNMM(ox)FAFFAQHFTHQFFK_				FIPDPQGSNM(0.056)M(0.944)FAFFAQHFTHQFFK				FIPDPQGSNM(-12.23)M(12.23)FAFFAQHFTHQFFK	0	0	0	0	1	recombinant human PGHS-2, without signal peptide, c-term hexaistidine tag	recombinant human PGHS-2, without signal peptide, c-term hexaistidine tag	recombinant human PGHS-2, without signal peptide, c-term hexaistidine tag	>recombinant human PGHS-2, without signal peptide, c-term hexaistidine tag	MULTI-MSMS	130909_02_Orbi2_SK_CO_G60_T95_Kukk_COX2_try	1014.81	3	1014.14	3039.4	34274	0.50289	-1.6007	-1.0978	1014.81	73.995	0.63589	73.995	73.731	74.367	0				62	19	5	0	0	0	0.00098367	1	22771
FIPDPQGSNMMFAFFAQHFTHQFFK	25	Oxidation (M),Deamidation (NQ)	_FIPDPQ(de)GSNMM(ox)FAFFAQHFTHQFFK_		FIPDPQ(0.819)GSN(0.181)MMFAFFAQHFTHQFFK		FIPDPQGSNM(0.42)M(0.58)FAFFAQHFTHQFFK		FIPDPQ(6.59)GSN(-6.59)MMFAFFAQ(-53.71)HFTHQ(-69.9)FFK		FIPDPQGSNM(-1.41)M(1.41)FAFFAQHFTHQFFK	0	0	1	0	1	recombinant human PGHS-2, without signal peptide, c-term hexaistidine tag	recombinant human PGHS-2, without signal peptide, c-term hexaistidine tag	recombinant human PGHS-2, without signal peptide, c-term hexaistidine tag	>recombinant human PGHS-2, without signal peptide, c-term hexaistidine tag	MULTI-MSMS	130909_02_Orbi2_SK_CO_G60_T95_Kukk_COX2_try	761.11	4	761.103	3040.38	39828	0.18195	3.3765	3.5585	761.107	68.375	1.1853	68.375	67.876	69.061	0				135	38	6	0	0	0	0.0011902	1	20821
FIPDPQGSNMMFAFFAQHFTHQFFK	25	Unmodified	_FIPDPQGSNMMFAFFAQHFTHQFFK_									0	0	0	0	0	recombinant human PGHS-2, without signal peptide, c-term hexaistidine tag	recombinant human PGHS-2, without signal peptide, c-term hexaistidine tag	recombinant human PGHS-2, without signal peptide, c-term hexaistidine tag	>recombinant human PGHS-2, without signal peptide, c-term hexaistidine tag	MULTI-MSMS	130909_02_Orbi2_SK_CO_G60_T95_Kukk_COX2_try	1009.48	3	1008.81	3023.4	34352.4	-0.051454	-0.768	-0.81946	1009.48	68.695	1.0444	68.695	68.358	69.403	0				171	33	8	0	0	0	1.144e-58	2	20890
FIPDPQGSNMMFAFFAQHFTHQFFK	25	Unmodified	_FIPDPQGSNMMFAFFAQHFTHQFFK_									0	0	0	0	0	recombinant human PGHS-2, without signal peptide, c-term hexaistidine tag	recombinant human PGHS-2, without signal peptide, c-term hexaistidine tag	recombinant human PGHS-2, without signal peptide, c-term hexaistidine tag	>recombinant human PGHS-2, without signal peptide, c-term hexaistidine tag	MULTI-MSMS	130909_02_Orbi2_SK_CO_G60_T95_Kukk_COX2_try	757.11	4	756.858	3023.4	39570.8	-0.13656	-0.46038	-0.59694	757.109	68.695	1.468	68.695	68.219	69.687	0				321	48	10	0	0	0	6.1909e-74	2	20921
FIPDPQGSNMMFAFFAQHFTHQFFKTDHKR	30	Unmodified	_FIPDPQGSNMMFAFFAQHFTHQFFKTDHKR_									0	0	0	0	0	recombinant human PGHS-2, without signal peptide, c-term hexaistidine tag	recombinant human PGHS-2, without signal peptide, c-term hexaistidine tag	recombinant human PGHS-2, without signal peptide, c-term hexaistidine tag	>recombinant human PGHS-2, without signal peptide, c-term hexaistidine tag	MULTI-MSMS	130909_02_Orbi2_SK_CO_G60_T95_Kukk_COX2_try	733.36	5	733.154	3660.73	40407.4	1.6618	0.078419	1.7403	733.555	60.093	0.66341	60.093	59.818	60.481	0				72	20	5	0	0	0	8.3073e-20	1	17903
FIPDPQGSNMMFAFFAQHFTHQFFKTDHKR	30	Unmodified	_FIPDPQGSNMMFAFFAQHFTHQFFKTDHKR_									0	0	0	0	0	recombinant human PGHS-2, without signal peptide, c-term hexaistidine tag	recombinant human PGHS-2, without signal peptide, c-term hexaistidine tag	recombinant human PGHS-2, without signal peptide, c-term hexaistidine tag	>recombinant human PGHS-2, without signal peptide, c-term hexaistidine tag	MULTI-MSMS	130909_02_Orbi2_SK_CO_G60_T95_Kukk_COX2_try	611.46	6	611.129	3660.73	44257.3	1.3981	0.13367	1.5318	611.464	60.087	0.78802	60.087	59.754	60.542	0				100	24	7	0	0	0	9.3294e-13	1	17913
FMLKPYESFEELTGEK	16	Oxidation (M)	_FM(ox)LKPYESFEELTGEK_				FM(1)LKPYESFEELTGEK				FM(97.21)LKPYESFEELTGEK	0	0	0	0	1	recombinant human PGHS-2, without signal peptide, c-term hexaistidine tag	recombinant human PGHS-2, without signal peptide, c-term hexaistidine tag	recombinant human PGHS-2, without signal peptide, c-term hexaistidine tag	>recombinant human PGHS-2, without signal peptide, c-term hexaistidine tag	MULTI-MSMS	130909_02_Orbi2_SK_CO_G60_T95_Kukk_COX2_try	657.32	3	656.653	1966.94	41940.9	-0.78435	-2.9601	-3.7444	656.985	50.473	0.23251	50.473	50.309	50.541	0				15	8	3	0	0	0	0.00024827	1	14481
FMLKPYESFEELTGEK	16	Oxidation (M)	_FM(ox)LKPYESFEELTGEK_				FM(1)LKPYESFEELTGEK				FM(99.91)LKPYESFEELTGEK	0	0	0	0	1	recombinant human PGHS-2, without signal peptide, c-term hexaistidine tag	recombinant human PGHS-2, without signal peptide, c-term hexaistidine tag	recombinant human PGHS-2, without signal peptide, c-term hexaistidine tag	>recombinant human PGHS-2, without signal peptide, c-term hexaistidine tag	MULTI-MSMS	130909_02_Orbi2_SK_CO_G60_T95_Kukk_COX2_try	656.99	3	656.653	1966.94	42756.9	1.4257	-0.73387	0.69186	656.987	52.379	0.46872	52.379	52.234	52.703	3.8147e-06				48	15	4	0	0	0	8.9831e-05	1	15150
FMLKPYESFEELTGEK	16	Oxidation (M)	_FM(ox)LKPYESFEELTGEK_				FM(1)LKPYESFEELTGEK				FM(64.45)LKPYESFEELTGEK	0	0	0	0	1	recombinant human PGHS-2, without signal peptide, c-term hexaistidine tag	recombinant human PGHS-2, without signal peptide, c-term hexaistidine tag	recombinant human PGHS-2, without signal peptide, c-term hexaistidine tag	>recombinant human PGHS-2, without signal peptide, c-term hexaistidine tag	MULTI-MSMS	130909_02_Orbi2_SK_CO_G60_T95_Kukk_COX2_try	984.98	2	984.476	1966.94	36165	1.7808	-0.058834	1.722	984.978	52.332	0.1423	52.332	52.254	52.396	0				13	4	4	0	0	0	0.047912	1	15158
FMLKPYESFEELTGEK	16	Oxidation (M)	_FM(ox)LKPYESFEELTGEK_				FM(1)LKPYESFEELTGEK				FM(174.19)LKPYESFEELTGEK	0	0	0	0	1	recombinant human PGHS-2, without signal peptide, c-term hexaistidine tag	recombinant human PGHS-2, without signal peptide, c-term hexaistidine tag	recombinant human PGHS-2, without signal peptide, c-term hexaistidine tag	>recombinant human PGHS-2, without signal peptide, c-term hexaistidine tag	MULTI-MSMS	130909_02_Orbi2_SK_CO_G60_T95_Kukk_COX2_try	984.98	2	984.476	1966.94	35294.9	0.3005	-0.78332	-0.48282	984.475	53.158	1.6796	53.158	52.854	54.534	0				276	54	7	0	0	0	1.075e-19	3	15378
FMLKPYESFEELTGEK	16	Oxidation (M)	_FM(ox)LKPYESFEELTGEK_				FM(1)LKPYESFEELTGEK				FM(183.31)LKPYESFEELTGEK	0	0	0	0	1	recombinant human PGHS-2, without signal peptide, c-term hexaistidine tag	recombinant human PGHS-2, without signal peptide, c-term hexaistidine tag	recombinant human PGHS-2, without signal peptide, c-term hexaistidine tag	>recombinant human PGHS-2, without signal peptide, c-term hexaistidine tag	MULTI-MSMS	130909_02_Orbi2_SK_CO_G60_T95_Kukk_COX2_try	656.65	3	656.653	1966.94	43042.7	0.15579	-1.005	-0.84924	656.654	53.17	1.879	53.17	52.763	54.642	0				376	63	8	0	0	0	4.2373e-26	4	15380
FMLKPYESFEELTGEK	16	Oxidation (M)	_FM(ox)LKPYESFEELTGEK_				FM(1)LKPYESFEELTGEK				FM(81.66)LKPYESFEELTGEK	0	0	0	0	1	recombinant human PGHS-2, without signal peptide, c-term hexaistidine tag	recombinant human PGHS-2, without signal peptide, c-term hexaistidine tag	recombinant human PGHS-2, without signal peptide, c-term hexaistidine tag	>recombinant human PGHS-2, without signal peptide, c-term hexaistidine tag	MULTI-MSMS	130909_02_Orbi2_SK_CO_G60_T95_Kukk_COX2_try	656.66	3	656.653	1966.94	41232.6	1.6846	1.4037	3.0883	656.654	57.678	0.83634	57.678	57.276	58.113	0				47	26	2	0	0	0	0.0011609	1	17139
FMLKPYESFEELTGEK	16	Unmodified	_FMLKPYESFEELTGEK_									0	0	0	0	0	recombinant human PGHS-2, without signal peptide, c-term hexaistidine tag	recombinant human PGHS-2, without signal peptide, c-term hexaistidine tag	recombinant human PGHS-2, without signal peptide, c-term hexaistidine tag	>recombinant human PGHS-2, without signal peptide, c-term hexaistidine tag	MULTI-MSMS	130909_02_Orbi2_SK_CO_G60_T95_Kukk_COX2_try	976.48	2	976.478	1950.94	34507.2	0.70255	-1.4497	-0.74713	976.978	53.377	0.30626	53.377	53.215	53.522	0				27	9	5	0	0	0	6.5438e-10	1	15532
FMLKPYESFEELTGEK	16	Unmodified	_FMLKPYESFEELTGEK_									0	0	0	0	0	recombinant human PGHS-2, without signal peptide, c-term hexaistidine tag	recombinant human PGHS-2, without signal peptide, c-term hexaistidine tag	recombinant human PGHS-2, without signal peptide, c-term hexaistidine tag	>recombinant human PGHS-2, without signal peptide, c-term hexaistidine tag	MULTI-MSMS	130909_02_Orbi2_SK_CO_G60_T95_Kukk_COX2_try	651.32	3	651.321	1950.94	43318.3	-1.1062	-0.91063	-2.0168	651.321	55.093	0.68322	55.093	54.756	55.44	0				177	25	8	0	0	0	8.4917e-27	2	16058
FMLKPYESFEELTGEK	16	Unmodified	_FMLKPYESFEELTGEK_									0	0	0	0	0	recombinant human PGHS-2, without signal peptide, c-term hexaistidine tag	recombinant human PGHS-2, without signal peptide, c-term hexaistidine tag	recombinant human PGHS-2, without signal peptide, c-term hexaistidine tag	>recombinant human PGHS-2, without signal peptide, c-term hexaistidine tag	MULTI-MSMS	130909_02_Orbi2_SK_CO_G60_T95_Kukk_COX2_try	976.98	2	976.478	1950.94	35192.9	-1.1731	-1.3638	-2.5369	976.478	55.1	1.2524	55.1	54.756	56.009	0				200	44	7	0	0	0	2.0313e-26	3	16072
FMLKPYESFEELTGEK	16	Unmodified	_FMLKPYESFEELTGEK_									0	0	0	0	0	recombinant human PGHS-2, without signal peptide, c-term hexaistidine tag	recombinant human PGHS-2, without signal peptide, c-term hexaistidine tag	recombinant human PGHS-2, without signal peptide, c-term hexaistidine tag	>recombinant human PGHS-2, without signal peptide, c-term hexaistidine tag	MULTI-MSMS	130909_02_Orbi2_SK_CO_G60_T95_Kukk_COX2_try	651.66	3	651.321	1950.94	43030.7	-0.39428	0.47069	0.076406	651.321	55.715	0.67834	55.715	55.44	56.118	-3.8147e-06				110	26	6	0	0	0	8.0199e-15	1	16436
FMLKPYESFEELTGEK	16	Unmodified	_FMLKPYESFEELTGEK_									0	0	0	0	0	recombinant human PGHS-2, without signal peptide, c-term hexaistidine tag	recombinant human PGHS-2, without signal peptide, c-term hexaistidine tag	recombinant human PGHS-2, without signal peptide, c-term hexaistidine tag	>recombinant human PGHS-2, without signal peptide, c-term hexaistidine tag	MULTI-MSMS	130909_02_Orbi2_SK_CO_G60_T95_Kukk_COX2_try	651.32	3	651.321	1950.94	43355.4	1.0621	-1.6554	-0.59328	651.32	56.871	2.441	56.871	56.096	58.537	3.8147e-06				225	84	3	0	0	0	2.2275e-15	4	16621
FMLKPYESFEELTGEK	16	Unmodified	_FMLKPYESFEELTGEK_									0	0	0	0	0	recombinant human PGHS-2, without signal peptide, c-term hexaistidine tag	recombinant human PGHS-2, without signal peptide, c-term hexaistidine tag	recombinant human PGHS-2, without signal peptide, c-term hexaistidine tag	>recombinant human PGHS-2, without signal peptide, c-term hexaistidine tag	MULTI-MSMS	130909_02_Orbi2_SK_CO_G60_T95_Kukk_COX2_try	976.48	2	976.478	1950.94	35098	0.84807	-0.18612	0.66195	976.477	56.452	0.98484	56.452	56.096	57.081	0				90	36	4	0	0	0	6.2809e-15	1	16642
FMLKPYESFEELTGEK	16	Unmodified	_FMLKPYESFEELTGEK_									0	0	0	0	0	recombinant human PGHS-2, without signal peptide, c-term hexaistidine tag	recombinant human PGHS-2, without signal peptide, c-term hexaistidine tag	recombinant human PGHS-2, without signal peptide, c-term hexaistidine tag	>recombinant human PGHS-2, without signal peptide, c-term hexaistidine tag	MULTI-MSMS	130909_02_Orbi2_SK_CO_G60_T95_Kukk_COX2_try	976.98	2	976.478	1950.94	35023.8	1.5646	2.2474	3.812	976.983	57.415	0.74445	57.415	56.998	57.743	0				45	24	3	0	0	0	0.0010533	2	16883
FMLKPYESFEELTGEK	16	Unmodified	_FMLKPYESFEELTGEK_									0	0	0	0	0	recombinant human PGHS-2, without signal peptide, c-term hexaistidine tag	recombinant human PGHS-2, without signal peptide, c-term hexaistidine tag	recombinant human PGHS-2, without signal peptide, c-term hexaistidine tag	>recombinant human PGHS-2, without signal peptide, c-term hexaistidine tag	MULTI-MSMS	130909_02_Orbi2_SK_CO_G60_T95_Kukk_COX2_try	651.66	3	651.321	1950.94	43596.7	0.27897	-2.0106	-1.7317	651.654	59.047	1.0765	59.047	58.677	59.754	0				77	35	4	0	0	0	9.1575e-10	2	17692
FMLKPYESFEELTGEK	16	Unmodified	_FMLKPYESFEELTGEK_									0	0	0	0	0	recombinant human PGHS-2, without signal peptide, c-term hexaistidine tag	recombinant human PGHS-2, without signal peptide, c-term hexaistidine tag	recombinant human PGHS-2, without signal peptide, c-term hexaistidine tag	>recombinant human PGHS-2, without signal peptide, c-term hexaistidine tag	MULTI-MSMS	130909_02_Orbi2_SK_CO_G60_T95_Kukk_COX2_try	651.65	3	651.321	1950.94	44017.8	0.48478	-1.8144	-1.3296	651.32	61.976	1.8115	61.976	61.095	62.907	3.8147e-06				157	57	4	0	0	0	9.9293e-10	3	18387
FMLKPYESFEELTGEK	16	Unmodified	_FMLKPYESFEELTGEK_									0	0	0	0	0	recombinant human PGHS-2, without signal peptide, c-term hexaistidine tag	recombinant human PGHS-2, without signal peptide, c-term hexaistidine tag	recombinant human PGHS-2, without signal peptide, c-term hexaistidine tag	>recombinant human PGHS-2, without signal peptide, c-term hexaistidine tag	MULTI-MSMS	130909_02_Orbi2_SK_CO_G60_T95_Kukk_COX2_try	651.32	3	651.321	1950.94	44065.7	-0.55783	-1.4498	-2.0077	651.32	63.403	1.212	63.403	62.907	64.119	0				86	38	4	0	0	0	2.5386e-06	2	19040
FMLKPYESFEELTGEK	16	Unmodified	_FMLKPYESFEELTGEK_									0	0	0	0	0	recombinant human PGHS-2, without signal peptide, c-term hexaistidine tag	recombinant human PGHS-2, without signal peptide, c-term hexaistidine tag	recombinant human PGHS-2, without signal peptide, c-term hexaistidine tag	>recombinant human PGHS-2, without signal peptide, c-term hexaistidine tag	MULTI-MSMS	130909_02_Orbi2_SK_CO_G60_T95_Kukk_COX2_try	651.65	3	651.321	1950.94	44977	0.27097	-3.0522	-2.7812	651.319	67.995	1.7166	67.995	67.061	68.778	0				104	55	3	0	0	0	0.0003089	2	20892
FMLKPYESFEELTGEK	16	Unmodified	_FMLKPYESFEELTGEK_									0	0	0	0	0	recombinant human PGHS-2, without signal peptide, c-term hexaistidine tag	recombinant human PGHS-2, without signal peptide, c-term hexaistidine tag	recombinant human PGHS-2, without signal peptide, c-term hexaistidine tag	>recombinant human PGHS-2, without signal peptide, c-term hexaistidine tag	MULTI-MSMS	130909_02_Orbi2_SK_CO_G60_T95_Kukk_COX2_try	651.65	3	651.321	1950.94	44977	-0.55781	-1.6148	-2.1727	651.654	69.071	0.89169	69.071	68.702	69.593	0				53	28	3	0	0	0	1.6587e-05	1	21126
FMLKPYESFEELTGEK	16	Unmodified	_FMLKPYESFEELTGEK_									0	0	0	0	0	recombinant human PGHS-2, without signal peptide, c-term hexaistidine tag	recombinant human PGHS-2, without signal peptide, c-term hexaistidine tag	recombinant human PGHS-2, without signal peptide, c-term hexaistidine tag	>recombinant human PGHS-2, without signal peptide, c-term hexaistidine tag	MULTI-MSMS	130909_02_Orbi2_SK_CO_G60_T95_Kukk_COX2_try	651.32	3	651.321	1950.94	44313.4	0.30215	-1.9517	-1.6496	651.319	70.19	0.63504	70.19	69.818	70.453	0				51	19	4	0	0	0	1.0096e-06	1	21482
FMLKPYESFEELTGEK	16	Unmodified	_FMLKPYESFEELTGEK_									0	0	0	0	0	recombinant human PGHS-2, without signal peptide, c-term hexaistidine tag	recombinant human PGHS-2, without signal peptide, c-term hexaistidine tag	recombinant human PGHS-2, without signal peptide, c-term hexaistidine tag	>recombinant human PGHS-2, without signal peptide, c-term hexaistidine tag	MULTI-MSMS	130909_02_Orbi2_SK_CO_G60_T95_Kukk_COX2_try	651.32	3	651.321	1950.94	44313.3	0.93569	-3.299	-2.3633	651.653	70.753	0.92202	70.753	70.357	71.279	0				69	28	4	0	0	0	3.553e-06	1	21662
FMLKPYESFEELTGEK	16	Unmodified	_FMLKPYESFEELTGEK_									0	0	0	0	0	recombinant human PGHS-2, without signal peptide, c-term hexaistidine tag	recombinant human PGHS-2, without signal peptide, c-term hexaistidine tag	recombinant human PGHS-2, without signal peptide, c-term hexaistidine tag	>recombinant human PGHS-2, without signal peptide, c-term hexaistidine tag	MULTI-MSMS	130909_02_Orbi2_SK_CO_G60_T95_Kukk_COX2_try	651.66	3	651.321	1950.94	44310.3	0.041522	-2.2222	-2.1807	651.654	73.403	1.7318	73.403	72.251	73.983	0				96	58	3	0	0	0	1.9145e-06	1	22721
FMLKPYESFEELTGEK	16	Unmodified	_FMLKPYESFEELTGEK_									0	0	0	0	0	recombinant human PGHS-2, without signal peptide, c-term hexaistidine tag	recombinant human PGHS-2, without signal peptide, c-term hexaistidine tag	recombinant human PGHS-2, without signal peptide, c-term hexaistidine tag	>recombinant human PGHS-2, without signal peptide, c-term hexaistidine tag	MULTI-MSMS	130909_02_Orbi2_SK_CO_G60_T95_Kukk_COX2_try	651.32	3	651.321	1950.94	44310.3	-0.26904	-3.7342	-4.0032	651.319	74.589	1.7501	74.589	73.857	75.607	0				125	55	3	0	0	0	1.2907e-06	2	23093
FMLKPYESFEELTGEK	16	Unmodified	_FMLKPYESFEELTGEK_									0	0	0	0	0	recombinant human PGHS-2, without signal peptide, c-term hexaistidine tag	recombinant human PGHS-2, without signal peptide, c-term hexaistidine tag	recombinant human PGHS-2, without signal peptide, c-term hexaistidine tag	>recombinant human PGHS-2, without signal peptide, c-term hexaistidine tag	MULTI-MSMS	130909_02_Orbi2_SK_CO_G60_T95_Kukk_COX2_try	651.32	3	651.321	1950.94	44541.3	-1.5286	-1.6644	-3.193	651.655	76.045	1.2045	76.045	75.355	76.559	0				95	37	4	0	0	0	2.0054e-06	2	23293
FMLKPYESFEELTGEK	16	Unmodified	_FMLKPYESFEELTGEK_									0	0	0	0	0	recombinant human PGHS-2, without signal peptide, c-term hexaistidine tag	recombinant human PGHS-2, without signal peptide, c-term hexaistidine tag	recombinant human PGHS-2, without signal peptide, c-term hexaistidine tag	>recombinant human PGHS-2, without signal peptide, c-term hexaistidine tag	MULTI-SECPEP	130909_02_Orbi2_SK_CO_G60_T95_Kukk_COX2_try	651.34	3	651.321	1950.94	43311.6	0.77363	-1.1254	-0.35177	651.655	53.385	0.5227	53.385	53.185	53.708	3.8147e-06				42	16	4	0	0	0	6.0142e-07	1	15526
FMLKPYESFEELTGEK	16	Unmodified	_FMLKPYESFEELTGEK_									0	0	0	0	0	recombinant human PGHS-2, without signal peptide, c-term hexaistidine tag	recombinant human PGHS-2, without signal peptide, c-term hexaistidine tag	recombinant human PGHS-2, without signal peptide, c-term hexaistidine tag	>recombinant human PGHS-2, without signal peptide, c-term hexaistidine tag	MULTI-SECPEP	130909_02_Orbi2_SK_CO_G60_T95_Kukk_COX2_try	651.34	3	651.321	1950.94	44135.1	-0.85516	-2.2836	-3.1388	651.654	75.354	0.7695	75.354	75.061	75.831	-7.6294e-06				31	24	2	0	0	0	6.7376e-06	1	23195
GFWNVVNNIPFLR	13	Deamidation (N)	_GFWNVVN(de)NIPFLR_	GFWNVVN(0.991)N(0.009)IPFLR				GFWN(-100.57)VVN(20.21)N(-20.21)IPFLR				0	1	0	0	0	recombinant human PGHS-2, without signal peptide, c-term hexaistidine tag	recombinant human PGHS-2, without signal peptide, c-term hexaistidine tag	recombinant human PGHS-2, without signal peptide, c-term hexaistidine tag	>recombinant human PGHS-2, without signal peptide, c-term hexaistidine tag	MULTI-MSMS	130909_02_Orbi2_SK_CO_G60_T95_Kukk_COX2_try	790.92	2	790.921	1579.83	39270.3	0.49797	-1.8011	-1.3031	790.92	68.007	1.1565	68.007	67.748	68.905	0				185	37	7	0	0	0	1.7676e-23	2	20672
GFWNVVNNIPFLR	13	Deamidation (N)	_GFWNVVN(de)NIPFLR_	GFWNVVN(0.989)N(0.011)IPFLR				GFWN(-87.52)VVN(19.48)N(-19.48)IPFLR				0	1	0	0	0	recombinant human PGHS-2, without signal peptide, c-term hexaistidine tag	recombinant human PGHS-2, without signal peptide, c-term hexaistidine tag	recombinant human PGHS-2, without signal peptide, c-term hexaistidine tag	>recombinant human PGHS-2, without signal peptide, c-term hexaistidine tag	MULTI-MSMS	130909_02_Orbi2_SK_CO_G60_T95_Kukk_COX2_try	527.95	3	527.617	1579.83	48361.9	0.83088	-1.645	-0.81411	527.616	68.003	0.82953	68.003	67.748	68.578	0				115	26	6	0	0	0	8.8477e-18	1	20676
GFWNVVNNIPFLR	13	Deamidation (N)	_GFWNVVN(de)NIPFLR_	GFWNVVN(0.981)N(0.019)IPFLR				GFWN(-90.51)VVN(17.02)N(-17.02)IPFLR				0	1	0	0	0	recombinant human PGHS-2, without signal peptide, c-term hexaistidine tag	recombinant human PGHS-2, without signal peptide, c-term hexaistidine tag	recombinant human PGHS-2, without signal peptide, c-term hexaistidine tag	>recombinant human PGHS-2, without signal peptide, c-term hexaistidine tag	MULTI-MSMS	130909_02_Orbi2_SK_CO_G60_T95_Kukk_COX2_try	527.95	3	527.617	1579.83	47701.6	0.6232	-2.036	-1.4128	527.616	71.663	0.64693	71.663	71.248	71.895	0				74	20	6	0	0	0	8.8477e-18	2	22050
GFWNVVNNIPFLR	13	Deamidation (N)	_GFWNVVN(de)NIPFLR_	GFWNVVN(0.987)N(0.013)IPFLR				GFWN(-68.83)VVN(18.76)N(-18.76)IPFLR				0	1	0	0	0	recombinant human PGHS-2, without signal peptide, c-term hexaistidine tag	recombinant human PGHS-2, without signal peptide, c-term hexaistidine tag	recombinant human PGHS-2, without signal peptide, c-term hexaistidine tag	>recombinant human PGHS-2, without signal peptide, c-term hexaistidine tag	MULTI-MSMS	130909_02_Orbi2_SK_CO_G60_T95_Kukk_COX2_try	792.42	2	790.921	1579.83	38498.2	0.28198	-1.407	-1.125	790.921	71.696	2.545	71.696	71.248	73.793	0				175	70	6	0	0	0	2.8973e-08	5	21962
GFWNVVNNIPFLR	13	Deamidation (N)	_GFWN(de)VVNNIPFLR_	GFWN(0.996)VVN(0.004)NIPFLR				GFWN(23.61)VVN(-23.61)N(-39.91)IPFLR				0	1	0	0	0	recombinant human PGHS-2, without signal peptide, c-term hexaistidine tag	recombinant human PGHS-2, without signal peptide, c-term hexaistidine tag	recombinant human PGHS-2, without signal peptide, c-term hexaistidine tag	>recombinant human PGHS-2, without signal peptide, c-term hexaistidine tag	MULTI-MSMS	130909_02_Orbi2_SK_CO_G60_T95_Kukk_COX2_try	790.43	2	790.921	1579.83	37230.7	-0.5381	1.3061	0.76804	790.924	74.773	1.5938	74.773	74.014	75.607	0				111	50	4	0	0	0	2.9513e-08	3	23028
GFWNVVNNIPFLR	13	Deamidation (N)	_GFWN(de)VVNNIPFLR_	GFWN(1)VVNNIPFLR				GFWN(59.55)VVN(-60.29)N(-59.55)IPFLR				0	1	0	0	0	recombinant human PGHS-2, without signal peptide, c-term hexaistidine tag	recombinant human PGHS-2, without signal peptide, c-term hexaistidine tag	recombinant human PGHS-2, without signal peptide, c-term hexaistidine tag	>recombinant human PGHS-2, without signal peptide, c-term hexaistidine tag	MULTI-MSMS	130909_02_Orbi2_SK_CO_G60_T95_Kukk_COX2_try	527.95	3	527.617	1579.83	47068.1	-0.20764	-1.1865	-1.3941	527.616	74.786	0.37843	74.786	74.558	74.937	0				30	11	4	0	0	0	6.8244e-09	1	23043
GFWNVVNNIPFLR	13	Deamidation (N)	_GFWNVVN(de)NIPFLR_	GFWN(0.429)VVN(0.554)N(0.016)IPFLR				GFWN(-1.11)VVN(1.11)N(-15.3)IPFLR				0	1	0	0	0	recombinant human PGHS-2, without signal peptide, c-term hexaistidine tag	recombinant human PGHS-2, without signal peptide, c-term hexaistidine tag	recombinant human PGHS-2, without signal peptide, c-term hexaistidine tag	>recombinant human PGHS-2, without signal peptide, c-term hexaistidine tag	MULTI-MSMS	130909_02_Orbi2_SK_CO_G60_T95_Kukk_COX2_try	790.43	2	790.921	1579.83	37859.4	-2.0091	-0.089518	-2.0986	790.922	76.426	0.43727	76.426	76.151	76.588	-7.6294e-06				34	10	5	0	0	0	0.03063	1	23584
GFWNVVNNIPFLR	13	Unmodified	_GFWNVVNNIPFLR_									0	0	0	0	0	recombinant human PGHS-2, without signal peptide, c-term hexaistidine tag	recombinant human PGHS-2, without signal peptide, c-term hexaistidine tag	recombinant human PGHS-2, without signal peptide, c-term hexaistidine tag	>recombinant human PGHS-2, without signal peptide, c-term hexaistidine tag	MULTI-MSMS	130909_02_Orbi2_SK_CO_G60_T95_Kukk_COX2_try	790.43	2	790.429	1578.84	38519.7	-0.56309	1.0202	0.45714	790.43	66.657	0.31418	66.657	66.497	66.811	0				34	9	5	0	0	0	4.9378e-23	1	20257
GFWNVVNNIPFLR	13	Unmodified	_GFWNVVNNIPFLR_									0	0	0	0	0	recombinant human PGHS-2, without signal peptide, c-term hexaistidine tag	recombinant human PGHS-2, without signal peptide, c-term hexaistidine tag	recombinant human PGHS-2, without signal peptide, c-term hexaistidine tag	>recombinant human PGHS-2, without signal peptide, c-term hexaistidine tag	MULTI-MSMS	130909_02_Orbi2_SK_CO_G60_T95_Kukk_COX2_try	790.43	2	790.429	1578.84	38906.8	-0.6383	-1.2973	-1.9356	790.43	69.189	0.53162	69.189	68.84	69.372	0				24	16	2	0	0	0	3.1373e-51	1	21124
GFWNVVNNIPFLR	13	Unmodified	_GFWNVVNNIPFLR_									0	0	0	0	0	recombinant human PGHS-2, without signal peptide, c-term hexaistidine tag	recombinant human PGHS-2, without signal peptide, c-term hexaistidine tag	recombinant human PGHS-2, without signal peptide, c-term hexaistidine tag	>recombinant human PGHS-2, without signal peptide, c-term hexaistidine tag	MULTI-MSMS	130909_02_Orbi2_SK_CO_G60_T95_Kukk_COX2_try	527.29	3	527.289	1578.84	51680.3	-0.29757	0.48303	0.18545	527.289	69.202	0.27977	69.202	69.061	69.341	7.6294e-06				13	8	2	0	0	0	1.2841e-17	1	21142
GFWNVVNNIPFLR	13	Unmodified	_GFWNVVNNIPFLR_									0	0	0	0	0	recombinant human PGHS-2, without signal peptide, c-term hexaistidine tag	recombinant human PGHS-2, without signal peptide, c-term hexaistidine tag	recombinant human PGHS-2, without signal peptide, c-term hexaistidine tag	>recombinant human PGHS-2, without signal peptide, c-term hexaistidine tag	MULTI-MSMS	130909_02_Orbi2_SK_CO_G60_T95_Kukk_COX2_try	1579.85	1	1579.85	1578.84	27936.4	-1.2872	-1.6144	-2.9016	1579.85	69.722	0.318	69.722	69.53	69.848	0				43	13	4	0	0	0	3.6296e-40	1	21289
GFWNVVNNIPFLR	13	Unmodified	_GFWNVVNNIPFLR_									0	0	0	0	0	recombinant human PGHS-2, without signal peptide, c-term hexaistidine tag	recombinant human PGHS-2, without signal peptide, c-term hexaistidine tag	recombinant human PGHS-2, without signal peptide, c-term hexaistidine tag	>recombinant human PGHS-2, without signal peptide, c-term hexaistidine tag	MULTI-MSMS	130909_02_Orbi2_SK_CO_G60_T95_Kukk_COX2_try	790.43	2	790.429	1578.84	37972	-0.25308	-2.1381	-2.3912	790.429	69.715	1.9367	69.715	69.312	71.248	0				259	64	7	0	0	0	1.9426e-23	3	21660
GFWNVVNNIPFLR	13	Unmodified	_GFWNVVNNIPFLR_									0	0	0	0	0	recombinant human PGHS-2, without signal peptide, c-term hexaistidine tag	recombinant human PGHS-2, without signal peptide, c-term hexaistidine tag	recombinant human PGHS-2, without signal peptide, c-term hexaistidine tag	>recombinant human PGHS-2, without signal peptide, c-term hexaistidine tag	MULTI-MSMS	130909_02_Orbi2_SK_CO_G60_T95_Kukk_COX2_try	527.29	3	527.289	1578.84	47982.7	0.078984	-1.9571	-1.8782	527.288	69.718	1.3737	69.718	69.434	70.807	0				199	46	6	0	0	0	3.3915e-31	3	21323
GFWNVVNNIPFLR	13	Unmodified	_GFWNVVNNIPFLR_									0	0	0	0	0	recombinant human PGHS-2, without signal peptide, c-term hexaistidine tag	recombinant human PGHS-2, without signal peptide, c-term hexaistidine tag	recombinant human PGHS-2, without signal peptide, c-term hexaistidine tag	>recombinant human PGHS-2, without signal peptide, c-term hexaistidine tag	MULTI-MSMS	130909_02_Orbi2_SK_CO_G60_T95_Kukk_COX2_try	790.43	2	790.429	1578.84	38906.9	0.91453	0.99827	1.9128	790.43	71.036	0.50647	71.036	70.742	71.248	0				27	15	2	0	0	0	1.0432e-39	1	21836
GFWNVVNNIPFLR	13	Unmodified	_GFWNVVNNIPFLR_									0	0	0	0	0	recombinant human PGHS-2, without signal peptide, c-term hexaistidine tag	recombinant human PGHS-2, without signal peptide, c-term hexaistidine tag	recombinant human PGHS-2, without signal peptide, c-term hexaistidine tag	>recombinant human PGHS-2, without signal peptide, c-term hexaistidine tag	MULTI-MSMS	130909_02_Orbi2_SK_CO_G60_T95_Kukk_COX2_try	527.29	3	527.289	1578.84	47799.4	0.089753	-0.23722	-0.14746	527.289	72.911	1.0254	72.911	72.43	73.455	0				69	33	3	0	0	0	0.00021888	1	22360
GFWNVVNNIPFLR	13	Unmodified	_GFWNVVNNIPFLR_									0	0	0	0	0	recombinant human PGHS-2, without signal peptide, c-term hexaistidine tag	recombinant human PGHS-2, without signal peptide, c-term hexaistidine tag	recombinant human PGHS-2, without signal peptide, c-term hexaistidine tag	>recombinant human PGHS-2, without signal peptide, c-term hexaistidine tag	MULTI-MSMS	130909_02_Orbi2_SK_CO_G60_T95_Kukk_COX2_try	527.62	3	527.289	1578.84	48915.2	0.32906	-0.5215	-0.19244	527.623	73.729	0.53027	73.729	73.483	74.014	0				26	17	2	0	0	0	0.033558	1	22715
GFWNVVNNIPFLR	13	Unmodified	_GFWNVVNNIPFLR_									0	0	0	0	0	recombinant human PGHS-2, without signal peptide, c-term hexaistidine tag	recombinant human PGHS-2, without signal peptide, c-term hexaistidine tag	recombinant human PGHS-2, without signal peptide, c-term hexaistidine tag	>recombinant human PGHS-2, without signal peptide, c-term hexaistidine tag	MULTI-MSMS	130909_02_Orbi2_SK_CO_G60_T95_Kukk_COX2_try	527.29	3	527.289	1578.84	52755.8	-0.71798	-1.4678	-2.1857	527.622	75.414	0.70852	75.414	75.155	75.863	0				27	22	3	0	0	0	0.046741	1	23280
GFWNVVNNIPFLR	13	Unmodified	_GFWNVVNNIPFLR_									0	0	0	0	0	recombinant human PGHS-2, without signal peptide, c-term hexaistidine tag	recombinant human PGHS-2, without signal peptide, c-term hexaistidine tag	recombinant human PGHS-2, without signal peptide, c-term hexaistidine tag	>recombinant human PGHS-2, without signal peptide, c-term hexaistidine tag	MULTI-MSMS	130909_02_Orbi2_SK_CO_G60_T95_Kukk_COX2_try	790.93	2	790.429	1578.84	35958.3	-1.5838	1.7791	0.19531	790.432	75.958	0.70175	75.958	75.607	76.309	0				52	21	3	0	0	0	7.3118e-12	1	23394
GFWNVVNNIPFLR	13	Unmodified	_GFWNVVNNIPFLR_									0	0	0	0	0	recombinant human PGHS-2, without signal peptide, c-term hexaistidine tag	recombinant human PGHS-2, without signal peptide, c-term hexaistidine tag	recombinant human PGHS-2, without signal peptide, c-term hexaistidine tag	>recombinant human PGHS-2, without signal peptide, c-term hexaistidine tag	MSMS	130909_02_Orbi2_SK_CO_G60_T95_Kukk_COX2_try	790.43	2	790.429	1578.84	NaN	NaN	NaN	NaN	NaN	77.621	1	77.621	77.121	78.121	0							0	0	0	0.00035045	1	24048
GFWNVVNNIPFLR	13	Unmodified	_GFWNVVNNIPFLR_									0	0	0	0	0	recombinant human PGHS-2, without signal peptide, c-term hexaistidine tag	recombinant human PGHS-2, without signal peptide, c-term hexaistidine tag	recombinant human PGHS-2, without signal peptide, c-term hexaistidine tag	>recombinant human PGHS-2, without signal peptide, c-term hexaistidine tag	MSMS	130909_02_Orbi2_SK_CO_G60_T95_Kukk_COX2_try	790.43	2	790.429	1578.84	NaN	NaN	NaN	NaN	NaN	78.135	1	78.135	77.635	78.635	0							0	0	0	0.0026323	1	24205
GFWNVVNNIPFLR	13	Unmodified	_GFWNVVNNIPFLR_									0	0	0	0	0	recombinant human PGHS-2, without signal peptide, c-term hexaistidine tag	recombinant human PGHS-2, without signal peptide, c-term hexaistidine tag	recombinant human PGHS-2, without signal peptide, c-term hexaistidine tag	>recombinant human PGHS-2, without signal peptide, c-term hexaistidine tag	MSMS	130909_02_Orbi2_SK_CO_G60_T95_Kukk_COX2_try	790.43	2	790.429	1578.84	NaN	NaN	NaN	NaN	NaN	82.634	1	82.634	82.134	83.134	0							0	0	0	0.039117	1	25203
GFWNVVNNIPFLR	13	Unmodified	_GFWNVVNNIPFLR_									0	0	0	0	0	recombinant human PGHS-2, without signal peptide, c-term hexaistidine tag	recombinant human PGHS-2, without signal peptide, c-term hexaistidine tag	recombinant human PGHS-2, without signal peptide, c-term hexaistidine tag	>recombinant human PGHS-2, without signal peptide, c-term hexaistidine tag	MULTI-SECPEP	130909_02_Orbi2_SK_CO_G60_T95_Kukk_COX2_try	527.29	3	527.289	1578.84	47827.3	1.2386	0.48369	1.7223	527.289	71.041	0.69546	71.041	70.646	71.341	0				47	21	3	0	0	0	7.1605e-05	1	21869
GFWNVVNNIPFLR	13	Unmodified	_GFWNVVNNIPFLR_									0	0	0	0	0	recombinant human PGHS-2, without signal peptide, c-term hexaistidine tag	recombinant human PGHS-2, without signal peptide, c-term hexaistidine tag	recombinant human PGHS-2, without signal peptide, c-term hexaistidine tag	>recombinant human PGHS-2, without signal peptide, c-term hexaistidine tag	MULTI-MSMS	130904_02_Orbi1_SK_CO_G60_T98_COX2_try	790.43	2	790.429	1578.84	45961.1	1.0439	1.9636	3.0075	790.431	95.188	0.46938	95.188	94.879	95.349	7.6294e-06				22	8	4	0	0	0	1.9557e-10	1	13185
GFWNVVNNIPFLR	13	Unmodified	_GFWNVVNNIPFLR_									0	0	0	0	0	recombinant human PGHS-2, without signal peptide, c-term hexaistidine tag	recombinant human PGHS-2, without signal peptide, c-term hexaistidine tag	recombinant human PGHS-2, without signal peptide, c-term hexaistidine tag	>recombinant human PGHS-2, without signal peptide, c-term hexaistidine tag	MULTI-MSMS	130904_02_Orbi1_SK_CO_G60_T98_COX2_try	790.43	2	790.429	1578.84	48126.6	0.98304	-0.54943	0.43361	790.43	99.418	1.6266	99.418	98.835	100.46	0				190	40	7	0	0	0	1.6106e-38	2	13885
GFWNVVNNIPFLR	13	Unmodified	_GFWNVVNNIPFLR_									0	0	0	0	0	recombinant human PGHS-2, without signal peptide, c-term hexaistidine tag	recombinant human PGHS-2, without signal peptide, c-term hexaistidine tag	recombinant human PGHS-2, without signal peptide, c-term hexaistidine tag	>recombinant human PGHS-2, without signal peptide, c-term hexaistidine tag	MULTI-MSMS	130904_02_Orbi1_SK_CO_G60_T98_COX2_try	527.29	3	527.289	1578.84	58671.8	-0.35356	0.11823	-0.23532	527.289	99.433	1.2708	99.433	98.873	100.14	0				123	31	5	0	0	0	0.0061104	1	13772
GFWNVVNNIPFLR	13	Unmodified	_GFWNVVNNIPFLR_									0	0	0	0	0	recombinant human PGHS-2, without signal peptide, c-term hexaistidine tag	recombinant human PGHS-2, without signal peptide, c-term hexaistidine tag	recombinant human PGHS-2, without signal peptide, c-term hexaistidine tag	>recombinant human PGHS-2, without signal peptide, c-term hexaistidine tag	MULTI-MSMS	130904_03_Orbi1_SK_CO_G60_T98_COX2_try	790.43	2	790.429	1578.84	47801	0.83045	-0.35015	0.4803	790.43	99.033	1.967	99.285	98.533	100.5	0.25216				142	46	7	0	0	0	1.5152e-63	1	13338
GFWNVVNNIPFLR	13	Unmodified	_GFWNVVNNIPFLR_									0	0	0	0	0	recombinant human PGHS-2, without signal peptide, c-term hexaistidine tag	recombinant human PGHS-2, without signal peptide, c-term hexaistidine tag	recombinant human PGHS-2, without signal peptide, c-term hexaistidine tag	>recombinant human PGHS-2, without signal peptide, c-term hexaistidine tag	MULTI-MSMS	130904_03_Orbi1_SK_CO_G60_T98_COX2_try	527.29	3	527.289	1578.84	58085.5	-0.49385	0.26067	-0.23318	527.289	99.034	1.0849	99.286	98.79	99.875	0.25217				109	25	6	0	0	0	0.019296	1	13345
GFWNVVNNIPFLR	13	Unmodified	_GFWNVVNNIPFLR_									0	0	0	0	0	recombinant human PGHS-2, without signal peptide, c-term hexaistidine tag	recombinant human PGHS-2, without signal peptide, c-term hexaistidine tag	recombinant human PGHS-2, without signal peptide, c-term hexaistidine tag	>recombinant human PGHS-2, without signal peptide, c-term hexaistidine tag	MULTI-MATCH	130904_03_Orbi1_SK_CO_G60_T98_COX2_try		2	790.429	1578.84	46932	0.60653	2.5545	3.161	790.431	94.735	0.36724	94.988	94.776	95.143	0.25216	-0.10035	NaN	106.67	20	8	3	NaN	NaN	NaN	NaN	0
GFWNVVNNIPFLR	13	Deamidation (N)	_GFWNVVN(de)NIPFLR_	GFWN(0.001)VVN(0.991)N(0.008)IPFLR				GFWN(-30.32)VVN(21.01)N(-21.01)IPFLR				0	1	0	0	0	recombinant human PGHS-2, without signal peptide, c-term hexaistidine tag	recombinant human PGHS-2, without signal peptide, c-term hexaistidine tag	recombinant human PGHS-2, without signal peptide, c-term hexaistidine tag	>recombinant human PGHS-2, without signal peptide, c-term hexaistidine tag	MULTI-MSMS	130904_02_Orbi1_SK_CO_G60_T98_COX2_try	790.93	2	790.921	1579.83	47335.9	0.92942	1.8181	2.7475	790.923	96.757	1.0833	96.757	96.024	97.108	7.6294e-06				91	27	4	0	0	0	1.5582e-28	1	13405
GFWNVVNNIPFLR	13	Deamidation (N)	_GFWNVVNN(de)IPFLR_	GFWNVVN(0.014)N(0.986)IPFLR				GFWN(-50.43)VVN(-18.41)N(18.41)IPFLR				0	1	0	0	0	recombinant human PGHS-2, without signal peptide, c-term hexaistidine tag	recombinant human PGHS-2, without signal peptide, c-term hexaistidine tag	recombinant human PGHS-2, without signal peptide, c-term hexaistidine tag	>recombinant human PGHS-2, without signal peptide, c-term hexaistidine tag	MULTI-MSMS	130904_02_Orbi1_SK_CO_G60_T98_COX2_try	527.62	3	527.617	1579.83	57940	-0.41305	0.27594	-0.13712	527.617	96.757	0.77731	96.757	96.219	96.997	0				47	19	3	0	0	0	3.6453e-09	1	13406
GFWNVVNNIPFLR	13	Deamidation (N)	_GFWNVVN(de)NIPFLR_	GFWNVVN(0.623)N(0.376)IPFLR				GFWN(-37.99)VVN(2.19)N(-2.19)IPFLR				0	1	0	0	0	recombinant human PGHS-2, without signal peptide, c-term hexaistidine tag	recombinant human PGHS-2, without signal peptide, c-term hexaistidine tag	recombinant human PGHS-2, without signal peptide, c-term hexaistidine tag	>recombinant human PGHS-2, without signal peptide, c-term hexaistidine tag	MULTI-MSMS	130904_02_Orbi1_SK_CO_G60_T98_COX2_try	790.92	2	790.921	1579.83	49773.2	0.97375	1.4423	2.416	790.922	98.843	0.35533	98.843	98.64	98.996	-7.6294e-06				29	8	5	0	0	0	2.6365e-21	1	13724
GFWNVVNNIPFLR	13	Deamidation (N)	_GFWNVVNN(de)IPFLR_	GFWNVVN(0.254)N(0.746)IPFLR				GFWN(-41.21)VVN(-4.69)N(4.69)IPFLR				0	1	0	0	0	recombinant human PGHS-2, without signal peptide, c-term hexaistidine tag	recombinant human PGHS-2, without signal peptide, c-term hexaistidine tag	recombinant human PGHS-2, without signal peptide, c-term hexaistidine tag	>recombinant human PGHS-2, without signal peptide, c-term hexaistidine tag	MULTI-MSMS	130904_02_Orbi1_SK_CO_G60_T98_COX2_try	790.93	2	790.921	1579.83	47641.4	1.0563	0.2001	1.2564	790.922	102.33	1.2987	102.33	101.76	103.06	0				99	23	6	0	0	0	1.698e-08	1	14199
GFWNVVNNIPFLR	13	Deamidation (N)	_GFWNVVNN(de)IPFLR_	GFWN(0.005)VVN(0.214)N(0.781)IPFLR				GFWN(-21.56)VVN(-5.62)N(5.62)IPFLR				0	1	0	0	0	recombinant human PGHS-2, without signal peptide, c-term hexaistidine tag	recombinant human PGHS-2, without signal peptide, c-term hexaistidine tag	recombinant human PGHS-2, without signal peptide, c-term hexaistidine tag	>recombinant human PGHS-2, without signal peptide, c-term hexaistidine tag	MULTI-MSMS	130904_02_Orbi1_SK_CO_G60_T98_COX2_try	527.62	3	527.617	1579.83	58630.3	-0.28516	-0.22243	-0.5076	527.617	102.35	0.67508	102.35	101.93	102.6	0				54	15	5	0	0	0	0.0044519	1	14236
GFWNVVNNIPFLR	13	Deamidation (N)	_GFWN(de)VVNNIPFLR_	GFWN(0.999)VVNNIPFLR				GFWN(33.57)VVN(-33.57)N(-38.3)IPFLR				0	1	0	0	0	recombinant human PGHS-2, without signal peptide, c-term hexaistidine tag	recombinant human PGHS-2, without signal peptide, c-term hexaistidine tag	recombinant human PGHS-2, without signal peptide, c-term hexaistidine tag	>recombinant human PGHS-2, without signal peptide, c-term hexaistidine tag	MULTI-MSMS	130904_02_Orbi1_SK_CO_G60_T98_COX2_try	790.92	2	790.921	1579.83	47484.1	1.1819	0.083587	1.2655	790.922	107.63	0.70979	107.63	107.25	107.96	0				65	15	5	0	0	0	1.8478e-05	1	15001
GFWNVVNNIPFLR	13	Deamidation (N)	_GFWN(de)VVNNIPFLR_	GFWN(0.997)VVN(0.002)N(0.001)IPFLR				GFWN(26.87)VVN(-26.87)N(-32.76)IPFLR				0	1	0	0	0	recombinant human PGHS-2, without signal peptide, c-term hexaistidine tag	recombinant human PGHS-2, without signal peptide, c-term hexaistidine tag	recombinant human PGHS-2, without signal peptide, c-term hexaistidine tag	>recombinant human PGHS-2, without signal peptide, c-term hexaistidine tag	MULTI-MSMS	130904_02_Orbi1_SK_CO_G60_T98_COX2_try	790.92	2	790.921	1579.83	48467.8	1.2337	0.098849	1.3326	790.921	109.84	0.57613	109.84	109.54	110.11	0				34	13	4	0	0	0	0.00027054	1	15333
GFWNVVNNIPFLR	13	Deamidation (N)	_GFWNVVN(de)NIPFLR_	GFWNVVN(0.986)N(0.014)IPFLR				GFWN(-63.98)VVN(18.36)N(-18.36)IPFLR				0	1	0	0	0	recombinant human PGHS-2, without signal peptide, c-term hexaistidine tag	recombinant human PGHS-2, without signal peptide, c-term hexaistidine tag	recombinant human PGHS-2, without signal peptide, c-term hexaistidine tag	>recombinant human PGHS-2, without signal peptide, c-term hexaistidine tag	MULTI-MSMS	130904_03_Orbi1_SK_CO_G60_T98_COX2_try	790.92	2	790.921	1579.83	47243.6	0.69661	1.8106	2.5072	790.923	96.436	1.0541	96.689	95.952	97.006	0.25216				46	25	3	0	0	0	7.3183e-29	1	12990
GFWNVVNNIPFLR	13	Deamidation (N)	_GFWNVVN(de)NIPFLR_	GFWNVVN(0.5)N(0.5)IPFLR				GFWN(-42.88)VVN(0)N(0)IPFLR				0	1	0	0	0	recombinant human PGHS-2, without signal peptide, c-term hexaistidine tag	recombinant human PGHS-2, without signal peptide, c-term hexaistidine tag	recombinant human PGHS-2, without signal peptide, c-term hexaistidine tag	>recombinant human PGHS-2, without signal peptide, c-term hexaistidine tag	MULTI-MSMS	130904_03_Orbi1_SK_CO_G60_T98_COX2_try	527.62	3	527.617	1579.83	57828.2	-0.62538	0.14579	-0.47959	527.617	96.437	0.53196	96.689	96.399	96.931	0.25216				35	12	4	0	0	0	1.5844e-07	1	12996
GFWNVVNNIPFLR	13	Deamidation (N)	_GFWN(de)VVNNIPFLR_	GFWN(0.955)VVN(0.034)N(0.012)IPFLR				GFWN(14.52)VVN(-14.52)N(-19.17)IPFLR				0	1	0	0	0	recombinant human PGHS-2, without signal peptide, c-term hexaistidine tag	recombinant human PGHS-2, without signal peptide, c-term hexaistidine tag	recombinant human PGHS-2, without signal peptide, c-term hexaistidine tag	>recombinant human PGHS-2, without signal peptide, c-term hexaistidine tag	MULTI-MSMS	130904_03_Orbi1_SK_CO_G60_T98_COX2_try	790.92	2	790.921	1579.83	51990	0.8597	-1.5182	-0.6585	790.92	99.558	0.42696	99.81	99.616	100.04	0.25215				34	9	4	0	0	0	4.3433e-07	1	13464
GFWNVVNNIPFLR	13	Deamidation (N)	_GFWNVVN(de)NIPFLR_	GFWNVVN(0.935)N(0.065)IPFLR				GFWN(-45.43)VVN(11.57)N(-11.57)IPFLR				0	1	0	0	0	recombinant human PGHS-2, without signal peptide, c-term hexaistidine tag	recombinant human PGHS-2, without signal peptide, c-term hexaistidine tag	recombinant human PGHS-2, without signal peptide, c-term hexaistidine tag	>recombinant human PGHS-2, without signal peptide, c-term hexaistidine tag	MULTI-MSMS	130904_03_Orbi1_SK_CO_G60_T98_COX2_try	790.93	2	790.921	1579.83	47986.6	0.98399	0.29514	1.2791	790.922	101.95	0.90446	102.2	101.6	102.51	0.25217				97	21	6	0	0	0	2.9398e-08	1	13754
GFWNVVNNIPFLR	13	Deamidation (N)	_GFWNVVN(de)NIPFLR_	GFWN(0.002)VVN(0.499)N(0.499)IPFLR				GFWN(-24.54)VVN(0)N(0)IPFLR				0	1	0	0	0	recombinant human PGHS-2, without signal peptide, c-term hexaistidine tag	recombinant human PGHS-2, without signal peptide, c-term hexaistidine tag	recombinant human PGHS-2, without signal peptide, c-term hexaistidine tag	>recombinant human PGHS-2, without signal peptide, c-term hexaistidine tag	MULTI-MSMS	130904_03_Orbi1_SK_CO_G60_T98_COX2_try	527.62	3	527.617	1579.83	58319.2	-0.33749	-0.06562	-0.40311	527.617	101.95	0.65452	102.21	101.81	102.46	0.25216				54	15	5	0	0	0	0.0021254	1	13800
GFWNVVNNIPFLR	13	Deamidation (N)	_GFWN(de)VVNNIPFLR_	GFWN(0.996)VVN(0.001)N(0.002)IPFLR				GFWN(26.25)VVN(-28.3)N(-26.25)IPFLR				0	1	0	0	0	recombinant human PGHS-2, without signal peptide, c-term hexaistidine tag	recombinant human PGHS-2, without signal peptide, c-term hexaistidine tag	recombinant human PGHS-2, without signal peptide, c-term hexaistidine tag	>recombinant human PGHS-2, without signal peptide, c-term hexaistidine tag	MULTI-MSMS	130904_03_Orbi1_SK_CO_G60_T98_COX2_try	790.93	2	790.921	1579.83	47652.8	1.2724	0.48768	1.7601	790.922	107.48	0.72198	107.63	107.23	107.95	0.15192				61	16	5	0	0	0	0.0091603	1	14578
GFWNVVNNIPFLR	13	Deamidation (N)	_GFWN(de)VVNNIPFLR_	GFWN(0.996)VVN(0.004)NIPFLR				GFWN(24.29)VVN(-24.29)N(-39.36)IPFLR				0	1	0	0	0	recombinant human PGHS-2, without signal peptide, c-term hexaistidine tag	recombinant human PGHS-2, without signal peptide, c-term hexaistidine tag	recombinant human PGHS-2, without signal peptide, c-term hexaistidine tag	>recombinant human PGHS-2, without signal peptide, c-term hexaistidine tag	MULTI-MSMS	130904_03_Orbi1_SK_CO_G60_T98_COX2_try	790.92	2	790.921	1579.83	49951.6	1.3944	0.59421	1.9886	790.921	109.82	0.54929	109.97	109.64	110.19	0.15192				38	12	5	0	0	0	0.00015586	1	14944
GFWNVVNNIPFLR	13	Deamidation (N)	_GFWN(de)VVNNIPFLR_									0	1	0	0	0	recombinant human PGHS-2, without signal peptide, c-term hexaistidine tag	recombinant human PGHS-2, without signal peptide, c-term hexaistidine tag	recombinant human PGHS-2, without signal peptide, c-term hexaistidine tag	>recombinant human PGHS-2, without signal peptide, c-term hexaistidine tag	MULTI-MATCH	130904_02_Orbi1_SK_CO_G60_T98_COX2_try		2	790.921	1579.83	NaN	1.0015	-3.3117	-2.3103	790.917	100.11	0.16188	100.11	99.982	100.14	0	0.14761	NaN	100.04	5	3	2	NaN	NaN	NaN	NaN	0
GFWNVVNNIPFLR	13	Deamidation (N)	_GFWNVVN(de)NIPFLR_									0	1	0	0	0	recombinant human PGHS-2, without signal peptide, c-term hexaistidine tag	recombinant human PGHS-2, without signal peptide, c-term hexaistidine tag	recombinant human PGHS-2, without signal peptide, c-term hexaistidine tag	>recombinant human PGHS-2, without signal peptide, c-term hexaistidine tag	MULTI-MATCH	130904_03_Orbi1_SK_CO_G60_T98_COX2_try		2	790.921	1579.83	51730.9	0.80482	0.83931	1.6441	790.922	98.514	0.29931	98.766	98.575	98.874	0.25216	-0.038425	NaN	145.09	16	6	3	NaN	NaN	NaN	NaN	0
GKKQLPDSNEIVEK	14	Unmodified	_GKKQLPDSNEIVEK_									0	0	0	0	0	recombinant human PGHS-2, without signal peptide, c-term hexaistidine tag	recombinant human PGHS-2, without signal peptide, c-term hexaistidine tag	recombinant human PGHS-2, without signal peptide, c-term hexaistidine tag	>recombinant human PGHS-2, without signal peptide, c-term hexaistidine tag	MULTI-MSMS	130909_02_Orbi2_SK_CO_G60_T95_Kukk_COX2_try	794.94	2	794.937	1587.86	39657.5	1.9296	2.0095	3.9392	795.441	29.208	0.25063	29.208	29.07	29.321	-1.9073e-06				17	7	4	0	0	0	2.8462e-07	1	6835
GKKQLPDSNEIVEK	14	Unmodified	_GKKQLPDSNEIVEK_									0	0	0	0	0	recombinant human PGHS-2, without signal peptide, c-term hexaistidine tag	recombinant human PGHS-2, without signal peptide, c-term hexaistidine tag	recombinant human PGHS-2, without signal peptide, c-term hexaistidine tag	>recombinant human PGHS-2, without signal peptide, c-term hexaistidine tag	MULTI-MSMS	130909_02_Orbi2_SK_CO_G60_T95_Kukk_COX2_try	530.3	3	530.294	1587.86	48206.9	2.2489	1.1529	3.4018	530.294	29.23	0.61944	29.23	28.915	29.534	0				46	19	5	0	0	0	5.1877e-13	1	6837
GKKQLPDSNEIVEK	14	Unmodified	_GKKQLPDSNEIVEK_									0	0	0	0	0	recombinant human PGHS-2, without signal peptide, c-term hexaistidine tag	recombinant human PGHS-2, without signal peptide, c-term hexaistidine tag	recombinant human PGHS-2, without signal peptide, c-term hexaistidine tag	>recombinant human PGHS-2, without signal peptide, c-term hexaistidine tag	MULTI-MSMS	130909_02_Orbi2_SK_CO_G60_T95_Kukk_COX2_try	397.97	4	397.972	1587.86	54329.1	2.4081	1.5707	3.9788	398.223	29.222	0.40452	29.222	29.1	29.505	0				24	12	4	0	0	0	0.0074378	1	6854
GLMGNVICSPAYWK	14	Deamidation (N)	_GLMGN(de)VICSPAYWK_	GLMGN(1)VICSPAYWK				GLMGN(106.58)VICSPAYWK				0	1	0	0	0	recombinant human PGHS-2, without signal peptide, c-term hexaistidine tag	recombinant human PGHS-2, without signal peptide, c-term hexaistidine tag	recombinant human PGHS-2, without signal peptide, c-term hexaistidine tag	>recombinant human PGHS-2, without signal peptide, c-term hexaistidine tag	MULTI-MSMS	130909_02_Orbi2_SK_CO_G60_T95_Kukk_COX2_try	800.88	2	800.885	1599.76	37364.1	1.2904	0.58266	1.8731	800.884	56.806	0.33346	56.806	56.612	56.946	-3.8147e-06				29	10	4	0	0	0	1.7668e-07	1	16754
GLMGNVICSPAYWK	14	Deamidation (N)	_GLMGN(de)VICSPAYWK_	GLMGN(1)VICSPAYWK				GLMGN(95.26)VICSPAYWK				0	1	0	0	0	recombinant human PGHS-2, without signal peptide, c-term hexaistidine tag	recombinant human PGHS-2, without signal peptide, c-term hexaistidine tag	recombinant human PGHS-2, without signal peptide, c-term hexaistidine tag	>recombinant human PGHS-2, without signal peptide, c-term hexaistidine tag	MULTI-MSMS	130909_02_Orbi2_SK_CO_G60_T95_Kukk_COX2_try	801.39	2	800.885	1599.76	37290.7	2.1733	-0.10997	2.0633	800.886	57.702	0.46629	57.702	57.431	57.897	0				40	14	4	0	0	0	1.2445e-06	1	17049
GLMGNVICSPAYWK	14	Oxidation (M)	_GLM(ox)GNVICSPAYWK_				GLM(1)GNVICSPAYWK				GLM(127.02)GNVICSPAYWK	0	0	0	0	1	recombinant human PGHS-2, without signal peptide, c-term hexaistidine tag	recombinant human PGHS-2, without signal peptide, c-term hexaistidine tag	recombinant human PGHS-2, without signal peptide, c-term hexaistidine tag	>recombinant human PGHS-2, without signal peptide, c-term hexaistidine tag	MULTI-MSMS	130909_02_Orbi2_SK_CO_G60_T95_Kukk_COX2_try	808.39	2	808.391	1614.77	38539.1	0.88658	-0.093772	0.79281	808.391	49.335	1.0633	49.335	49.094	50.157	0				114	34	8	0	0	0	2.4744e-10	1	14167
GLMGNVICSPAYWK	14	Oxidation (M)	_GLM(ox)GNVICSPAYWK_				GLM(1)GNVICSPAYWK				GLM(71.88)GNVICSPAYWK	0	0	0	0	1	recombinant human PGHS-2, without signal peptide, c-term hexaistidine tag	recombinant human PGHS-2, without signal peptide, c-term hexaistidine tag	recombinant human PGHS-2, without signal peptide, c-term hexaistidine tag	>recombinant human PGHS-2, without signal peptide, c-term hexaistidine tag	MULTI-MSMS	130909_02_Orbi2_SK_CO_G60_T95_Kukk_COX2_try	808.39	2	808.391	1614.77	37963.9	-0.30827	-2.9177	-3.226	808.391	51.755	0.38162	51.755	51.521	51.902	0				39	12	4	0	0	0	0.00031481	1	14903
GLMGNVICSPAYWK	14	Oxidation (M)	_GLM(ox)GNVICSPAYWK_				GLM(1)GNVICSPAYWK				GLM(69.92)GNVICSPAYWK	0	0	0	0	1	recombinant human PGHS-2, without signal peptide, c-term hexaistidine tag	recombinant human PGHS-2, without signal peptide, c-term hexaistidine tag	recombinant human PGHS-2, without signal peptide, c-term hexaistidine tag	>recombinant human PGHS-2, without signal peptide, c-term hexaistidine tag	MULTI-MSMS	130909_02_Orbi2_SK_CO_G60_T95_Kukk_COX2_try	808.39	2	808.391	1614.77	38312.7	0.58779	-1.0061	-0.41829	808.39	54.062	0.80084	54.062	53.646	54.447	0				84	25	4	0	0	0	0.00035377	1	15858
GLMGNVICSPAYWK	14	Oxidation (M)	_GLM(ox)GNVICSPAYWK_				GLM(1)GNVICSPAYWK				GLM(102.52)GNVICSPAYWK	0	0	0	0	1	recombinant human PGHS-2, without signal peptide, c-term hexaistidine tag	recombinant human PGHS-2, without signal peptide, c-term hexaistidine tag	recombinant human PGHS-2, without signal peptide, c-term hexaistidine tag	>recombinant human PGHS-2, without signal peptide, c-term hexaistidine tag	MSMS	130909_02_Orbi2_SK_CO_G60_T95_Kukk_COX2_try	808.39	2	808.391	1614.77	NaN	NaN	NaN	NaN	NaN	50.118	1	50.118	49.618	50.618	0							0	0	0	2.8548e-08	1	14354
GLMGNVICSPAYWK	14	Oxidation (M)	_GLM(ox)GNVICSPAYWK_				GLM(1)GNVICSPAYWK				GLM(88.08)GNVICSPAYWK	0	0	0	0	1	recombinant human PGHS-2, without signal peptide, c-term hexaistidine tag	recombinant human PGHS-2, without signal peptide, c-term hexaistidine tag	recombinant human PGHS-2, without signal peptide, c-term hexaistidine tag	>recombinant human PGHS-2, without signal peptide, c-term hexaistidine tag	MULTI-SECPEP	130909_02_Orbi2_SK_CO_G60_T95_Kukk_COX2_try	809.39	2	808.391	1614.77	38568.7	1.1856	-0.43707	0.74851	808.892	50.887	0.52903	50.887	50.626	51.155	0				56	19	4	0	0	0	2.2538e-05	1	14563
GLMGNVICSPAYWK	14	Unmodified	_GLMGNVICSPAYWK_									0	0	0	0	0	recombinant human PGHS-2, without signal peptide, c-term hexaistidine tag	recombinant human PGHS-2, without signal peptide, c-term hexaistidine tag	recombinant human PGHS-2, without signal peptide, c-term hexaistidine tag	>recombinant human PGHS-2, without signal peptide, c-term hexaistidine tag	MULTI-MSMS	130909_02_Orbi2_SK_CO_G60_T95_Kukk_COX2_try	800.39	2	800.393	1598.77	38369.8	-0.74022	-1.1148	-1.855	800.393	54.9	0.47277	54.9	54.674	55.147	-3.8147e-06				86	18	7	0	0	0	3.3994e-09	1	16019
GLMGNVICSPAYWK	14	Unmodified	_GLMGNVICSPAYWK_									0	0	0	0	0	recombinant human PGHS-2, without signal peptide, c-term hexaistidine tag	recombinant human PGHS-2, without signal peptide, c-term hexaistidine tag	recombinant human PGHS-2, without signal peptide, c-term hexaistidine tag	>recombinant human PGHS-2, without signal peptide, c-term hexaistidine tag	MULTI-MSMS	130909_02_Orbi2_SK_CO_G60_T95_Kukk_COX2_try	533.93	3	533.931	1598.77	48299	-0.4178	-1.343	-1.7608	533.931	54.863	0.24451	54.863	54.727	54.971	0				16	8	3	0	0	0	0.00018305	1	16060
GLMGNVICSPAYWK	14	Unmodified	_GLMGNVICSPAYWK_									0	0	0	0	0	recombinant human PGHS-2, without signal peptide, c-term hexaistidine tag	recombinant human PGHS-2, without signal peptide, c-term hexaistidine tag	recombinant human PGHS-2, without signal peptide, c-term hexaistidine tag	>recombinant human PGHS-2, without signal peptide, c-term hexaistidine tag	MULTI-MSMS	130909_02_Orbi2_SK_CO_G60_T95_Kukk_COX2_try	800.39	2	800.393	1598.77	38751	-1.1586	-0.048919	-1.2075	800.392	55.242	0.35317	55.242	55.147	55.5	0				18	11	3	0	0	0	6.0327e-09	1	16206
GLMGNVICSPAYWK	14	Oxidation (M)	_GLM(ox)GNVICSPAYWK_				GLM(1)GNVICSPAYWK				GLM(156.24)GNVICSPAYWK	0	0	0	0	1	recombinant human PGHS-2, without signal peptide, c-term hexaistidine tag	recombinant human PGHS-2, without signal peptide, c-term hexaistidine tag	recombinant human PGHS-2, without signal peptide, c-term hexaistidine tag	>recombinant human PGHS-2, without signal peptide, c-term hexaistidine tag	MULTI-MSMS	130904_02_Orbi1_SK_CO_G60_T98_COX2_try	808.89	2	808.391	1614.77	45616	0.40518	-0.2745	0.13068	808.391	71.979	1.0879	71.979	71.426	72.514	0				89	30	5	0	0	0	1.6572e-30	1	9432
GLMGNVICSPAYWK	14	Oxidation (M)	_GLM(ox)GNVICSPAYWK_				GLM(1)GNVICSPAYWK				GLM(149.82)GNVICSPAYWK	0	0	0	0	1	recombinant human PGHS-2, without signal peptide, c-term hexaistidine tag	recombinant human PGHS-2, without signal peptide, c-term hexaistidine tag	recombinant human PGHS-2, without signal peptide, c-term hexaistidine tag	>recombinant human PGHS-2, without signal peptide, c-term hexaistidine tag	MULTI-MSMS	130904_03_Orbi1_SK_CO_G60_T98_COX2_try	808.39	2	808.391	1614.77	46507.1	0.51998	-0.18217	0.33781	808.391	71.409	1.7382	71.962	71.182	72.921	0.55288				109	41	5	0	0	0	1.4512e-29	2	9124
GLMGNVICSPAYWK	14	Oxidation (M)	_GLM(ox)GNVICSPAYWK_				GLM(1)GNVICSPAYWK				GLM(70.56)GNVICSPAYWK	0	0	0	0	1	recombinant human PGHS-2, without signal peptide, c-term hexaistidine tag	recombinant human PGHS-2, without signal peptide, c-term hexaistidine tag	recombinant human PGHS-2, without signal peptide, c-term hexaistidine tag	>recombinant human PGHS-2, without signal peptide, c-term hexaistidine tag	MULTI-MSMS	130904_03_Orbi1_SK_CO_G60_T98_COX2_try	808.39	2	808.391	1614.77	47895.6	0.71521	1.8558	2.571	808.392	75.248	0.89407	75.701	75.381	76.275	0.45264				37	22	3	0	0	0	0.0012441	1	9777
GLMGNVICSPAYWK	14	Oxidation (M)	_GLM(ox)GNVICSPAYWK_									0	0	0	0	1	recombinant human PGHS-2, without signal peptide, c-term hexaistidine tag	recombinant human PGHS-2, without signal peptide, c-term hexaistidine tag	recombinant human PGHS-2, without signal peptide, c-term hexaistidine tag	>recombinant human PGHS-2, without signal peptide, c-term hexaistidine tag	MULTI-MATCH	130904_02_Orbi1_SK_CO_G60_T98_COX2_try		2	808.391	1614.77	52750.5	0.49274	-2.8427	-2.35	808.891	75	0.19064	75	74.878	75.068	0	-0.35033	NaN	70.563	6	4	2	NaN	NaN	NaN	NaN	0
GLMGNVICSPAYWK	14	Unmodified	_GLMGNVICSPAYWK_									0	0	0	0	0	recombinant human PGHS-2, without signal peptide, c-term hexaistidine tag	recombinant human PGHS-2, without signal peptide, c-term hexaistidine tag	recombinant human PGHS-2, without signal peptide, c-term hexaistidine tag	>recombinant human PGHS-2, without signal peptide, c-term hexaistidine tag	MULTI-MSMS	130904_02_Orbi1_SK_CO_G60_T98_COX2_try	800.39	2	800.393	1598.77	46468.2	0.36181	-0.11522	0.24659	800.394	79.553	1.1142	79.553	78.858	79.972	0				119	29	6	0	0	0	4.1544e-15	1	10674
GLMGNVICSPAYWK	14	Unmodified	_GLMGNVICSPAYWK_									0	0	0	0	0	recombinant human PGHS-2, without signal peptide, c-term hexaistidine tag	recombinant human PGHS-2, without signal peptide, c-term hexaistidine tag	recombinant human PGHS-2, without signal peptide, c-term hexaistidine tag	>recombinant human PGHS-2, without signal peptide, c-term hexaistidine tag	MULTI-MSMS	130904_03_Orbi1_SK_CO_G60_T98_COX2_try	800.4	2	800.393	1598.77	46054.1	0.89964	-0.083264	0.81638	800.393	78.965	0.90274	79.317	78.722	79.625	0.3524				85	23	5	0	0	0	5.8309e-21	1	10312
GPAFTNGLGHGVDLNHIYGETLAR	24	2 Deamidation (N)	_GPAFTN(de)GLGHGVDLN(de)HIYGETLAR_	GPAFTN(1)GLGHGVDLN(1)HIYGETLAR				GPAFTN(183.25)GLGHGVDLN(183.25)HIYGETLAR				0	2	0	0	0	recombinant human PGHS-2, without signal peptide, c-term hexaistidine tag	recombinant human PGHS-2, without signal peptide, c-term hexaistidine tag	recombinant human PGHS-2, without signal peptide, c-term hexaistidine tag	>recombinant human PGHS-2, without signal peptide, c-term hexaistidine tag	MULTI-MSMS	130909_02_Orbi2_SK_CO_G60_T95_Kukk_COX2_try	839.42	3	839.083	2514.23	38033.9	0.69861	0.15219	0.8508	839.418	49.925	0.61326	49.925	49.453	50.066	0				76	19	7	0	0	0	2.4235e-34	1	14259
GPAFTNGLGHGVDLNHIYGETLAR	24	2 Deamidation (N)	_GPAFTN(de)GLGHGVDLN(de)HIYGETLAR_	GPAFTN(1)GLGHGVDLN(1)HIYGETLAR				GPAFTN(376.37)GLGHGVDLN(376.37)HIYGETLAR				0	2	0	0	0	recombinant human PGHS-2, without signal peptide, c-term hexaistidine tag	recombinant human PGHS-2, without signal peptide, c-term hexaistidine tag	recombinant human PGHS-2, without signal peptide, c-term hexaistidine tag	>recombinant human PGHS-2, without signal peptide, c-term hexaistidine tag	MULTI-MSMS	130909_02_Orbi2_SK_CO_G60_T95_Kukk_COX2_try	1258.62	2	1258.12	2514.23	31337.7	0.55031	0.54902	1.0993	1258.62	49.918	0.337	49.918	49.7	50.037	0				36	10	5	0	0	0	4.2074e-188	1	14269
GPAFTNGLGHGVDLNHIYGETLAR	24	2 Deamidation (N)	_GPAFTN(de)GLGHGVDLN(de)HIYGETLAR_	GPAFTN(1)GLGHGVDLN(1)HIYGETLAR				GPAFTN(198.56)GLGHGVDLN(198.56)HIYGETLAR				0	2	0	0	0	recombinant human PGHS-2, without signal peptide, c-term hexaistidine tag	recombinant human PGHS-2, without signal peptide, c-term hexaistidine tag	recombinant human PGHS-2, without signal peptide, c-term hexaistidine tag	>recombinant human PGHS-2, without signal peptide, c-term hexaistidine tag	MULTI-MSMS	130909_02_Orbi2_SK_CO_G60_T95_Kukk_COX2_try	839.42	3	839.083	2514.23	37775.6	0.84465	1.4692	2.3138	839.418	51.005	0.3665	51.005	50.759	51.126	0				50	11	7	0	0	0	9.097e-46	1	14693
GPAFTNGLGHGVDLNHIYGETLAR	24	2 Deamidation (N)	_GPAFTN(de)GLGHGVDLN(de)HIYGETLAR_	GPAFTN(1)GLGHGVDLN(1)HIYGETLAR				GPAFTN(138.25)GLGHGVDLN(138.25)HIYGETLAR				0	2	0	0	0	recombinant human PGHS-2, without signal peptide, c-term hexaistidine tag	recombinant human PGHS-2, without signal peptide, c-term hexaistidine tag	recombinant human PGHS-2, without signal peptide, c-term hexaistidine tag	>recombinant human PGHS-2, without signal peptide, c-term hexaistidine tag	MULTI-MSMS	130909_02_Orbi2_SK_CO_G60_T95_Kukk_COX2_try	839.08	3	839.083	2514.23	37362.2	0.19046	0.77394	0.96441	839.417	54.096	0.69143	54.096	53.863	54.554	3.8147e-06				64	22	6	0	0	0	8.6094e-17	1	15779
GPAFTNGLGHGVDLNHIYGETLAR	24	2 Deamidation (N)	_GPAFTN(de)GLGHGVDLN(de)HIYGETLAR_	GPAFTN(1)GLGHGVDLN(1)HIYGETLAR				GPAFTN(145.25)GLGHGVDLN(145.25)HIYGETLAR				0	2	0	0	0	recombinant human PGHS-2, without signal peptide, c-term hexaistidine tag	recombinant human PGHS-2, without signal peptide, c-term hexaistidine tag	recombinant human PGHS-2, without signal peptide, c-term hexaistidine tag	>recombinant human PGHS-2, without signal peptide, c-term hexaistidine tag	MULTI-MSMS	130909_02_Orbi2_SK_CO_G60_T95_Kukk_COX2_try	629.81	4	629.564	2514.23	43751.8	0.50094	1.3061	1.807	629.815	54.1	0.80583	54.1	53.801	54.607	0				82	26	7	0	0	0	4.2596e-17	1	15781
GPAFTNGLGHGVDLNHIYGETLAR	24	Deamidation (N)	_GPAFTN(de)GLGHGVDLNHIYGETLAR_	GPAFTN(1)GLGHGVDLNHIYGETLAR				GPAFTN(44.71)GLGHGVDLN(-44.71)HIYGETLAR				0	1	0	0	0	recombinant human PGHS-2, without signal peptide, c-term hexaistidine tag	recombinant human PGHS-2, without signal peptide, c-term hexaistidine tag	recombinant human PGHS-2, without signal peptide, c-term hexaistidine tag	>recombinant human PGHS-2, without signal peptide, c-term hexaistidine tag	MULTI-MSMS	130909_02_Orbi2_SK_CO_G60_T95_Kukk_COX2_try	629.57	4	629.318	2513.24	43355.9	-0.22222	-0.44222	-0.66444	629.569	51.442	0.40236	51.442	51.205	51.607	3.8147e-06				35	12	4	0	0	0	4.0072e-07	1	14824
GPAFTNGLGHGVDLNHIYGETLAR	24	Deamidation (N)	_GPAFTN(de)GLGHGVDLNHIYGETLAR_	GPAFTN(1)GLGHGVDLNHIYGETLAR				GPAFTN(238.23)GLGHGVDLN(-238.23)HIYGETLAR				0	1	0	0	0	recombinant human PGHS-2, without signal peptide, c-term hexaistidine tag	recombinant human PGHS-2, without signal peptide, c-term hexaistidine tag	recombinant human PGHS-2, without signal peptide, c-term hexaistidine tag	>recombinant human PGHS-2, without signal peptide, c-term hexaistidine tag	MULTI-MSMS	130909_02_Orbi2_SK_CO_G60_T95_Kukk_COX2_try	1258.13	2	1257.63	2513.24	31094.5	0.33063	-1.5102	-1.1796	1258.13	52.049	0.69788	52.049	51.666	52.364	0				156	27	7	0	0	0	2.2832e-211	2	14969
GPAFTNGLGHGVDLNHIYGETLAR	24	Deamidation (N)	_GPAFTN(de)GLGHGVDLNHIYGETLAR_	GPAFTN(1)GLGHGVDLNHIYGETLAR				GPAFTN(94.71)GLGHGVDLN(-94.71)HIYGETLAR				0	1	0	0	0	recombinant human PGHS-2, without signal peptide, c-term hexaistidine tag	recombinant human PGHS-2, without signal peptide, c-term hexaistidine tag	recombinant human PGHS-2, without signal peptide, c-term hexaistidine tag	>recombinant human PGHS-2, without signal peptide, c-term hexaistidine tag	MULTI-MSMS	130909_02_Orbi2_SK_CO_G60_T95_Kukk_COX2_try	839.09	3	838.755	2513.24	37978.8	0.54098	-1.9121	-1.3711	839.088	52.058	1.1552	52.058	51.607	52.763	0				263	42	8	0	0	0	1.1002e-45	2	14970
GPAFTNGLGHGVDLNHIYGETLAR	24	Deamidation (N)	_GPAFTN(de)GLGHGVDLNHIYGETLAR_	GPAFTN(1)GLGHGVDLNHIYGETLAR				GPAFTN(83.71)GLGHGVDLN(-83.71)HIYGETLAR				0	1	0	0	0	recombinant human PGHS-2, without signal peptide, c-term hexaistidine tag	recombinant human PGHS-2, without signal peptide, c-term hexaistidine tag	recombinant human PGHS-2, without signal peptide, c-term hexaistidine tag	>recombinant human PGHS-2, without signal peptide, c-term hexaistidine tag	MULTI-MSMS	130909_02_Orbi2_SK_CO_G60_T95_Kukk_COX2_try	629.57	4	629.318	2513.24	43384.3	0.73593	-1.4739	-0.738	629.568	52.029	1.2128	52.029	51.55	52.763	0				227	42	8	0	0	0	3.8216e-34	1	15023
GPAFTNGLGHGVDLNHIYGETLAR	24	Deamidation (N)	_GPAFTN(de)GLGHGVDLNHIYGETLAR_	GPAFTN(1)GLGHGVDLNHIYGETLAR				GPAFTN(105.1)GLGHGVDLN(-105.1)HIYGETLAR				0	1	0	0	0	recombinant human PGHS-2, without signal peptide, c-term hexaistidine tag	recombinant human PGHS-2, without signal peptide, c-term hexaistidine tag	recombinant human PGHS-2, without signal peptide, c-term hexaistidine tag	>recombinant human PGHS-2, without signal peptide, c-term hexaistidine tag	MULTI-MSMS	130909_02_Orbi2_SK_CO_G60_T95_Kukk_COX2_try	839.09	3	838.755	2513.24	37828.1	-0.030419	-2.675	-2.7054	839.087	53.038	1.1002	53.038	52.763	53.863	-3.8147e-06				168	35	8	0	0	0	7.7197e-46	2	15360
GPAFTNGLGHGVDLNHIYGETLAR	24	Deamidation (N)	_GPAFTN(de)GLGHGVDLNHIYGETLAR_	GPAFTN(1)GLGHGVDLNHIYGETLAR				GPAFTN(206.82)GLGHGVDLN(-206.82)HIYGETLAR				0	1	0	0	0	recombinant human PGHS-2, without signal peptide, c-term hexaistidine tag	recombinant human PGHS-2, without signal peptide, c-term hexaistidine tag	recombinant human PGHS-2, without signal peptide, c-term hexaistidine tag	>recombinant human PGHS-2, without signal peptide, c-term hexaistidine tag	MULTI-MSMS	130909_02_Orbi2_SK_CO_G60_T95_Kukk_COX2_try	1258.13	2	1257.63	2513.24	31039.7	-0.25176	-2.1988	-2.4506	1258.13	53.018	0.36111	53.018	52.854	53.215	0				42	11	5	0	0	0	3.4955e-186	1	15376
GPAFTNGLGHGVDLNHIYGETLAR	24	Deamidation (N)	_GPAFTN(de)GLGHGVDLNHIYGETLAR_	GPAFTN(1)GLGHGVDLNHIYGETLAR				GPAFTN(42.64)GLGHGVDLN(-42.64)HIYGETLAR				0	1	0	0	0	recombinant human PGHS-2, without signal peptide, c-term hexaistidine tag	recombinant human PGHS-2, without signal peptide, c-term hexaistidine tag	recombinant human PGHS-2, without signal peptide, c-term hexaistidine tag	>recombinant human PGHS-2, without signal peptide, c-term hexaistidine tag	MULTI-MSMS	130909_02_Orbi2_SK_CO_G60_T95_Kukk_COX2_try	629.57	4	629.318	2513.24	43224.7	0.2945	-2.3779	-2.0835	629.568	53.037	1.16	53.037	52.703	53.863	-3.8147e-06				176	36	6	0	0	0	8.1607e-17	2	15407
GPAFTNGLGHGVDLNHIYGETLAR	24	Deamidation (N)	_GPAFTN(de)GLGHGVDLNHIYGETLAR_	GPAFTN(1)GLGHGVDLNHIYGETLAR				GPAFTN(44.41)GLGHGVDLN(-44.41)HIYGETLAR				0	1	0	0	0	recombinant human PGHS-2, without signal peptide, c-term hexaistidine tag	recombinant human PGHS-2, without signal peptide, c-term hexaistidine tag	recombinant human PGHS-2, without signal peptide, c-term hexaistidine tag	>recombinant human PGHS-2, without signal peptide, c-term hexaistidine tag	MULTI-MSMS	130909_02_Orbi2_SK_CO_G60_T95_Kukk_COX2_try	629.57	4	629.318	2513.24	44681.9	-0.16727	-1.017	-1.1843	629.319	55.707	0.45798	55.707	55.5	55.958	0				26	14	3	0	0	0	4.8983e-07	1	16337
GPAFTNGLGHGVDLNHIYGETLAR	24	Deamidation (N)	_GPAFTN(de)GLGHGVDLNHIYGETLAR_	GPAFTN(0.998)GLGHGVDLN(0.002)HIYGETLAR				GPAFTN(26.7)GLGHGVDLN(-26.7)HIYGETLAR				0	1	0	0	0	recombinant human PGHS-2, without signal peptide, c-term hexaistidine tag	recombinant human PGHS-2, without signal peptide, c-term hexaistidine tag	recombinant human PGHS-2, without signal peptide, c-term hexaistidine tag	>recombinant human PGHS-2, without signal peptide, c-term hexaistidine tag	MULTI-MSMS	130909_02_Orbi2_SK_CO_G60_T95_Kukk_COX2_try	629.57	4	629.318	2513.24	46566.1	1.0055	0.31117	1.3166	629.57	56.306	0.30642	56.306	56.153	56.46	3.8147e-06				32	10	4	0	0	0	0.0094905	1	16598
GPAFTNGLGHGVDLNHIYGETLAR	24	Deamidation (N)	_GPAFTN(de)GLGHGVDLNHIYGETLAR_	GPAFTN(0.999)GLGHGVDLN(0.001)HIYGETLAR				GPAFTN(29.83)GLGHGVDLN(-29.83)HIYGETLAR				0	1	0	0	0	recombinant human PGHS-2, without signal peptide, c-term hexaistidine tag	recombinant human PGHS-2, without signal peptide, c-term hexaistidine tag	recombinant human PGHS-2, without signal peptide, c-term hexaistidine tag	>recombinant human PGHS-2, without signal peptide, c-term hexaistidine tag	MULTI-MSMS	130909_02_Orbi2_SK_CO_G60_T95_Kukk_COX2_try	629.57	4	629.318	2513.24	45041.3	1.7881	0.59789	2.386	629.569	57.368	0.70445	57.368	56.977	57.681	-3.8147e-06				64	23	4	0	0	0	0.014669	1	16900
GPAFTNGLGHGVDLNHIYGETLAR	24	Deamidation (N)	_GPAFTN(de)GLGHGVDLNHIYGETLAR_	GPAFTN(0.996)GLGHGVDLN(0.004)HIYGETLAR				GPAFTN(24.12)GLGHGVDLN(-24.12)HIYGETLAR				0	1	0	0	0	recombinant human PGHS-2, without signal peptide, c-term hexaistidine tag	recombinant human PGHS-2, without signal peptide, c-term hexaistidine tag	recombinant human PGHS-2, without signal peptide, c-term hexaistidine tag	>recombinant human PGHS-2, without signal peptide, c-term hexaistidine tag	MULTI-MSMS	130909_02_Orbi2_SK_CO_G60_T95_Kukk_COX2_try	629.57	4	629.318	2513.24	43634	0.38277	-1.3527	-0.96993	629.569	73.757	0.59543	73.757	73.483	74.079	0				47	19	3	0	0	0	0.02964	1	22706
GPAFTNGLGHGVDLNHIYGETLAR	24	Deamidation (N)	_GPAFTN(de)GLGHGVDLNHIYGETLAR_	GPAFTN(1)GLGHGVDLNHIYGETLAR				GPAFTN(41.03)GLGHGVDLN(-41.03)HIYGETLAR				0	1	0	0	0	recombinant human PGHS-2, without signal peptide, c-term hexaistidine tag	recombinant human PGHS-2, without signal peptide, c-term hexaistidine tag	recombinant human PGHS-2, without signal peptide, c-term hexaistidine tag	>recombinant human PGHS-2, without signal peptide, c-term hexaistidine tag	MULTI-SECPEP	130909_02_Orbi2_SK_CO_G60_T95_Kukk_COX2_try	1257.89	2	1257.63	2513.24	31982.5	-0.76121	0.47991	-0.28131	1258.13	51.451	0.20571	51.451	51.315	51.521	-3.8147e-06				21	6	5	0	0	0	0.041134	1	14815
GPAFTNGLGHGVDLNHIYGETLAR	24	Unmodified	_GPAFTNGLGHGVDLNHIYGETLAR_									0	0	0	0	0	recombinant human PGHS-2, without signal peptide, c-term hexaistidine tag	recombinant human PGHS-2, without signal peptide, c-term hexaistidine tag	recombinant human PGHS-2, without signal peptide, c-term hexaistidine tag	>recombinant human PGHS-2, without signal peptide, c-term hexaistidine tag	MULTI-MSMS	130909_02_Orbi2_SK_CO_G60_T95_Kukk_COX2_try	838.76	3	838.427	2512.26	37927.5	-0.6228	-0.83824	-1.461	838.761	50.505	1.0592	50.505	50.066	51.126	-3.8147e-06				150	41	8	0	0	0	2.2732e-75	1	14453
GPAFTNGLGHGVDLNHIYGETLAR	24	Unmodified	_GPAFTNGLGHGVDLNHIYGETLAR_									0	0	0	0	0	recombinant human PGHS-2, without signal peptide, c-term hexaistidine tag	recombinant human PGHS-2, without signal peptide, c-term hexaistidine tag	recombinant human PGHS-2, without signal peptide, c-term hexaistidine tag	>recombinant human PGHS-2, without signal peptide, c-term hexaistidine tag	MULTI-MSMS	130909_02_Orbi2_SK_CO_G60_T95_Kukk_COX2_try	1257.63	2	1257.14	2512.26	31559.7	-0.75183	-0.91365	-1.6655	1257.64	50.512	0.28733	50.512	50.338	50.626	-3.8147e-06				58	13	6	0	0	0	0	1	14465
GPAFTNGLGHGVDLNHIYGETLAR	24	Unmodified	_GPAFTNGLGHGVDLNHIYGETLAR_									0	0	0	0	0	recombinant human PGHS-2, without signal peptide, c-term hexaistidine tag	recombinant human PGHS-2, without signal peptide, c-term hexaistidine tag	recombinant human PGHS-2, without signal peptide, c-term hexaistidine tag	>recombinant human PGHS-2, without signal peptide, c-term hexaistidine tag	MULTI-MSMS	130909_02_Orbi2_SK_CO_G60_T95_Kukk_COX2_try	629.07	4	629.072	2512.26	43036.6	-0.32911	-0.62922	-0.95833	629.323	50.495	1.0302	50.495	50.066	51.097	0				136	40	8	0	0	0	1.5304e-05	1	14531
GPAFTNGLGHGVDLNHIYGETLAR	24	Unmodified	_GPAFTNGLGHGVDLNHIYGETLAR_									0	0	0	0	0	recombinant human PGHS-2, without signal peptide, c-term hexaistidine tag	recombinant human PGHS-2, without signal peptide, c-term hexaistidine tag	recombinant human PGHS-2, without signal peptide, c-term hexaistidine tag	>recombinant human PGHS-2, without signal peptide, c-term hexaistidine tag	MULTI-MSMS	130904_02_Orbi1_SK_CO_G60_T98_COX2_try	838.76	3	838.427	2512.26	46274.7	0.62819	-0.068271	0.55992	838.761	76.425	0.53272	76.425	76.218	76.751	0				79	12	8	0	0	0	8.8426e-24	1	10188
GPAFTNGLGHGVDLNHIYGETLAR	24	Unmodified	_GPAFTNGLGHGVDLNHIYGETLAR_									0	0	0	0	0	recombinant human PGHS-2, without signal peptide, c-term hexaistidine tag	recombinant human PGHS-2, without signal peptide, c-term hexaistidine tag	recombinant human PGHS-2, without signal peptide, c-term hexaistidine tag	>recombinant human PGHS-2, without signal peptide, c-term hexaistidine tag	MULTI-MSMS	130904_03_Orbi1_SK_CO_G60_T98_COX2_try	838.76	3	838.427	2512.26	46263.2	0.88524	-0.45146	0.43378	838.761	75.903	0.59355	76.356	76.083	76.677	0.45264				78	14	8	0	0	0	2.6177e-07	1	9865
GPAFTNGLGHGVDLNHIYGETLAR	24	Unmodified	_GPAFTNGLGHGVDLNHIYGETLAR_									0	0	0	0	0	recombinant human PGHS-2, without signal peptide, c-term hexaistidine tag	recombinant human PGHS-2, without signal peptide, c-term hexaistidine tag	recombinant human PGHS-2, without signal peptide, c-term hexaistidine tag	>recombinant human PGHS-2, without signal peptide, c-term hexaistidine tag	MULTI-MSMS	130904_03_Orbi1_SK_CO_G60_T98_COX2_try	1257.65	2	1257.14	2512.26	35435.6	2.3969	-0.74354	1.6534	1257.14	75.894	0.31729	76.347	76.2	76.517	0.45265				24	7	5	0	0	0	5.016e-08	1	9883
GPAFTNGLGHGVDLNHIYGETLAR	24	Unmodified	_GPAFTNGLGHGVDLNHIYGETLAR_									0	0	0	0	0	recombinant human PGHS-2, without signal peptide, c-term hexaistidine tag	recombinant human PGHS-2, without signal peptide, c-term hexaistidine tag	recombinant human PGHS-2, without signal peptide, c-term hexaistidine tag	>recombinant human PGHS-2, without signal peptide, c-term hexaistidine tag	MULTI-MATCH	130904_02_Orbi1_SK_CO_G60_T98_COX2_try		2	1257.14	2512.26	37099.7	1.9598	0.57202	2.5319	1257.64	76.422	0.413	76.422	76.218	76.631	0	0.03783	NaN	110.25	32	10	5	NaN	NaN	NaN	NaN	0
GPAFTNGLGHGVDLNHIYGETLAR	24	2 Deamidation (N)	_GPAFTN(de)GLGHGVDLN(de)HIYGETLAR_	GPAFTN(1)GLGHGVDLN(1)HIYGETLAR				GPAFTN(103.58)GLGHGVDLN(103.58)HIYGETLAR				0	2	0	0	0	recombinant human PGHS-2, without signal peptide, c-term hexaistidine tag	recombinant human PGHS-2, without signal peptide, c-term hexaistidine tag	recombinant human PGHS-2, without signal peptide, c-term hexaistidine tag	>recombinant human PGHS-2, without signal peptide, c-term hexaistidine tag	MULTI-SECPEP	130904_02_Orbi1_SK_CO_G60_T98_COX2_try	839.78	3	839.083	2514.23	46678.1	0.59965	-0.10115	0.4985	839.417	75.307	0.70895	75.307	74.954	75.663	0				97	18	6	0	0	0	0.00043947	1	10028
GPAFTNGLGHGVDLNHIYGETLAR	24	2 Deamidation (N)	_GPAFTN(de)GLGHGVDLN(de)HIYGETLAR_	GPAFTN(1)GLGHGVDLN(1)HIYGETLAR				GPAFTN(108.55)GLGHGVDLN(108.55)HIYGETLAR				0	2	0	0	0	recombinant human PGHS-2, without signal peptide, c-term hexaistidine tag	recombinant human PGHS-2, without signal peptide, c-term hexaistidine tag	recombinant human PGHS-2, without signal peptide, c-term hexaistidine tag	>recombinant human PGHS-2, without signal peptide, c-term hexaistidine tag	MULTI-MSMS	130904_03_Orbi1_SK_CO_G60_T98_COX2_try	839.42	3	839.083	2514.23	46252.8	0.85277	-0.24212	0.61065	839.417	75.529	0.57078	75.982	75.667	76.238	0.45264				74	14	7	0	0	0	0.00029948	1	9816
GPAFTNGLGHGVDLNHIYGETLAR	24	2 Deamidation (N)	_GPAFTN(de)GLGHGVDLN(de)HIYGETLAR_	GPAFTN(1)GLGHGVDLN(1)HIYGETLAR				GPAFTN(96.88)GLGHGVDLN(96.88)HIYGETLAR				0	2	0	0	0	recombinant human PGHS-2, without signal peptide, c-term hexaistidine tag	recombinant human PGHS-2, without signal peptide, c-term hexaistidine tag	recombinant human PGHS-2, without signal peptide, c-term hexaistidine tag	>recombinant human PGHS-2, without signal peptide, c-term hexaistidine tag	MULTI-MSMS	130904_03_Orbi1_SK_CO_G60_T98_COX2_try	839.42	3	839.083	2514.23	45591.4	1.0831	-1.3858	-0.3027	839.082	80.334	0.60245	80.686	80.444	81.046	0.35241				65	14	6	0	0	0	0.0031832	1	10564
GPAFTNGLGHGVDLNHIYGETLAR	24	2 Deamidation (N)	_GPAFTN(de)GLGHGVDLN(de)HIYGETLAR_									0	2	0	0	0	recombinant human PGHS-2, without signal peptide, c-term hexaistidine tag	recombinant human PGHS-2, without signal peptide, c-term hexaistidine tag	recombinant human PGHS-2, without signal peptide, c-term hexaistidine tag	>recombinant human PGHS-2, without signal peptide, c-term hexaistidine tag	MULTI-MATCH	130904_02_Orbi1_SK_CO_G60_T98_COX2_try		3	839.083	2514.23	46098.5	0.39791	1.2596	1.6575	839.418	81.388	0.59558	81.388	81.044	81.639	0	0.35099	NaN	96.881	40	15	4	NaN	NaN	NaN	NaN	0
GPAFTNGLGHGVDLNHIYGETLAR	24	2 Deamidation (N)	_GPAFTN(de)GLGHGVDLN(de)HIYGETLAR_									0	2	0	0	0	recombinant human PGHS-2, without signal peptide, c-term hexaistidine tag	recombinant human PGHS-2, without signal peptide, c-term hexaistidine tag	recombinant human PGHS-2, without signal peptide, c-term hexaistidine tag	>recombinant human PGHS-2, without signal peptide, c-term hexaistidine tag	MULTI-MATCH	130904_02_Orbi1_SK_CO_G60_T98_COX2_try		3	839.083	2514.23	46206.1	0.6193	0.33951	0.95881	839.418	75.988	0.63104	75.988	75.663	76.294	0	0.0029526	NaN	108.55	68	15	5	NaN	NaN	NaN	NaN	0
GPAFTNGLGHGVDLNHIYGETLAR	24	Deamidation (N)	_GPAFTNGLGHGVDLN(de)HIYGETLAR_	GPAFTNGLGHGVDLN(1)HIYGETLAR				GPAFTN(-33.46)GLGHGVDLN(33.46)HIYGETLAR				0	1	0	0	0	recombinant human PGHS-2, without signal peptide, c-term hexaistidine tag	recombinant human PGHS-2, without signal peptide, c-term hexaistidine tag	recombinant human PGHS-2, without signal peptide, c-term hexaistidine tag	>recombinant human PGHS-2, without signal peptide, c-term hexaistidine tag	MULTI-MSMS	130904_02_Orbi1_SK_CO_G60_T98_COX2_try	839.09	3	838.755	2513.24	46434.6	0.55074	0.75291	1.3037	839.09	73.664	0.51305	73.664	73.397	73.91	0				61	13	6	0	0	0	0.010744	1	9752
GPAFTNGLGHGVDLNHIYGETLAR	24	Deamidation (N)	_GPAFTNGLGHGVDLN(de)HIYGETLAR_	GPAFTN(0.009)GLGHGVDLN(0.991)HIYGETLAR				GPAFTN(-20.35)GLGHGVDLN(20.35)HIYGETLAR				0	1	0	0	0	recombinant human PGHS-2, without signal peptide, c-term hexaistidine tag	recombinant human PGHS-2, without signal peptide, c-term hexaistidine tag	recombinant human PGHS-2, without signal peptide, c-term hexaistidine tag	>recombinant human PGHS-2, without signal peptide, c-term hexaistidine tag	MULTI-MSMS	130904_02_Orbi1_SK_CO_G60_T98_COX2_try	839.09	3	838.755	2513.24	46157.2	0.56945	0.6858	1.2552	839.09	77.735	0.58745	77.735	77.406	77.993	0				80	15	8	0	0	0	4.4944e-08	1	10401
GPAFTNGLGHGVDLNHIYGETLAR	24	Deamidation (N)	_GPAFTNGLGHGVDLN(de)HIYGETLAR_	GPAFTN(0.043)GLGHGVDLN(0.957)HIYGETLAR				GPAFTN(-13.51)GLGHGVDLN(13.51)HIYGETLAR				0	1	0	0	0	recombinant human PGHS-2, without signal peptide, c-term hexaistidine tag	recombinant human PGHS-2, without signal peptide, c-term hexaistidine tag	recombinant human PGHS-2, without signal peptide, c-term hexaistidine tag	>recombinant human PGHS-2, without signal peptide, c-term hexaistidine tag	MULTI-MSMS	130904_02_Orbi1_SK_CO_G60_T98_COX2_try	629.57	4	629.318	2513.24	53336.2	-0.20345	0.44414	0.24069	629.569	78.258	0.77567	78.258	77.856	78.632	0				86	20	5	0	0	0	0.00088229	1	10484
GPAFTNGLGHGVDLNHIYGETLAR	24	Deamidation (N)	_GPAFTN(de)GLGHGVDLNHIYGETLAR_	GPAFTN(1)GLGHGVDLNHIYGETLAR				GPAFTN(50.51)GLGHGVDLN(-50.51)HIYGETLAR				0	1	0	0	0	recombinant human PGHS-2, without signal peptide, c-term hexaistidine tag	recombinant human PGHS-2, without signal peptide, c-term hexaistidine tag	recombinant human PGHS-2, without signal peptide, c-term hexaistidine tag	>recombinant human PGHS-2, without signal peptide, c-term hexaistidine tag	MULTI-MSMS	130904_02_Orbi1_SK_CO_G60_T98_COX2_try	1258.13	2	1257.63	2513.24	37493.6	1.8776	0.26547	2.143	1258.13	78.234	0.56746	78.234	77.993	78.561	0				67	15	6	0	0	0	4.2308e-07	1	10490
GPAFTNGLGHGVDLNHIYGETLAR	24	Deamidation (N)	_GPAFTN(de)GLGHGVDLNHIYGETLAR_	GPAFTN(0.894)GLGHGVDLN(0.106)HIYGETLAR				GPAFTN(9.24)GLGHGVDLN(-9.24)HIYGETLAR				0	1	0	0	0	recombinant human PGHS-2, without signal peptide, c-term hexaistidine tag	recombinant human PGHS-2, without signal peptide, c-term hexaistidine tag	recombinant human PGHS-2, without signal peptide, c-term hexaistidine tag	>recombinant human PGHS-2, without signal peptide, c-term hexaistidine tag	MULTI-MSMS	130904_02_Orbi1_SK_CO_G60_T98_COX2_try	839.09	3	838.755	2513.24	45200.5	0.44921	-2.2998	-1.8506	839.088	80.288	1.1045	80.288	79.752	80.857	0				100	22	7	0	0	0	0.0081195	1	10826
GPAFTNGLGHGVDLNHIYGETLAR	24	Deamidation (N)	_GPAFTN(de)GLGHGVDLNHIYGETLAR_	GPAFTN(0.729)GLGHGVDLN(0.271)HIYGETLAR				GPAFTN(4.31)GLGHGVDLN(-4.31)HIYGETLAR				0	1	0	0	0	recombinant human PGHS-2, without signal peptide, c-term hexaistidine tag	recombinant human PGHS-2, without signal peptide, c-term hexaistidine tag	recombinant human PGHS-2, without signal peptide, c-term hexaistidine tag	>recombinant human PGHS-2, without signal peptide, c-term hexaistidine tag	MULTI-MSMS	130904_02_Orbi1_SK_CO_G60_T98_COX2_try	629.32	4	629.318	2513.24	53336.2	-0.37187	0.58543	0.21356	629.319	81.823	0.64262	81.823	81.529	82.171	0				55	16	5	0	0	0	0.00083984	1	11075
GPAFTNGLGHGVDLNHIYGETLAR	24	Deamidation (N)	_GPAFTN(de)GLGHGVDLNHIYGETLAR_	GPAFTN(0.999)GLGHGVDLN(0.001)HIYGETLAR				GPAFTN(29.14)GLGHGVDLN(-29.14)HIYGETLAR				0	1	0	0	0	recombinant human PGHS-2, without signal peptide, c-term hexaistidine tag	recombinant human PGHS-2, without signal peptide, c-term hexaistidine tag	recombinant human PGHS-2, without signal peptide, c-term hexaistidine tag	>recombinant human PGHS-2, without signal peptide, c-term hexaistidine tag	MULTI-MSMS	130904_03_Orbi1_SK_CO_G60_T98_COX2_try	839.09	3	838.755	2513.24	46340.2	0.98754	0.095276	1.0828	839.09	77.357	0.73526	77.81	77.414	78.15	0.45264				85	19	7	0	0	0	3.0329e-08	1	10098
GPAFTNGLGHGVDLNHIYGETLAR	24	Deamidation (N)	_GPAFTN(de)GLGHGVDLNHIYGETLAR_	GPAFTN(1)GLGHGVDLNHIYGETLAR				GPAFTN(62.48)GLGHGVDLN(-62.48)HIYGETLAR				0	1	0	0	0	recombinant human PGHS-2, without signal peptide, c-term hexaistidine tag	recombinant human PGHS-2, without signal peptide, c-term hexaistidine tag	recombinant human PGHS-2, without signal peptide, c-term hexaistidine tag	>recombinant human PGHS-2, without signal peptide, c-term hexaistidine tag	MULTI-MSMS	130904_03_Orbi1_SK_CO_G60_T98_COX2_try	1258.13	2	1257.63	2513.24	36948.2	2.5211	0.55729	3.0784	1258.13	78.016	0.48665	78.469	78.259	78.746	0.45264				51	12	5	0	0	0	1.394e-23	1	10197
GPAFTNGLGHGVDLNHIYGETLAR	24	Deamidation (N)	_GPAFTNGLGHGVDLN(de)HIYGETLAR_	GPAFTN(0.047)GLGHGVDLN(0.953)HIYGETLAR				GPAFTN(-13.06)GLGHGVDLN(13.06)HIYGETLAR				0	1	0	0	0	recombinant human PGHS-2, without signal peptide, c-term hexaistidine tag	recombinant human PGHS-2, without signal peptide, c-term hexaistidine tag	recombinant human PGHS-2, without signal peptide, c-term hexaistidine tag	>recombinant human PGHS-2, without signal peptide, c-term hexaistidine tag	MULTI-MSMS	130904_03_Orbi1_SK_CO_G60_T98_COX2_try	629.57	4	629.318	2513.24	53259.5	0.093008	0.16453	0.25754	629.569	78.567	0.83243	78.919	78.646	79.478	0.3524				138	21	8	0	0	0	0.00080446	1	10278
GPAFTNGLGHGVDLNHIYGETLAR	24	Deamidation (N)	_GPAFTN(de)GLGHGVDLNHIYGETLAR_	GPAFTN(0.999)GLGHGVDLN(0.001)HIYGETLAR				GPAFTN(29.49)GLGHGVDLN(-29.49)HIYGETLAR				0	1	0	0	0	recombinant human PGHS-2, without signal peptide, c-term hexaistidine tag	recombinant human PGHS-2, without signal peptide, c-term hexaistidine tag	recombinant human PGHS-2, without signal peptide, c-term hexaistidine tag	>recombinant human PGHS-2, without signal peptide, c-term hexaistidine tag	MULTI-MSMS	130904_03_Orbi1_SK_CO_G60_T98_COX2_try	839.42	3	838.755	2513.24	44626.1	1.0666	-2.5262	-1.4596	839.087	79.852	0.64827	80.204	79.837	80.485	0.35239				76	16	6	0	0	0	3.1027e-08	2	10478
GPAFTNGLGHGVDLNHIYGETLAR	24	Deamidation (N)	_GPAFTNGLGHGVDLN(de)HIYGETLAR_									0	1	0	0	0	recombinant human PGHS-2, without signal peptide, c-term hexaistidine tag	recombinant human PGHS-2, without signal peptide, c-term hexaistidine tag	recombinant human PGHS-2, without signal peptide, c-term hexaistidine tag	>recombinant human PGHS-2, without signal peptide, c-term hexaistidine tag	MULTI-MATCH	130904_02_Orbi1_SK_CO_G60_T98_COX2_try		4	629.318	2513.24	53303.5	-0.23388	0.22332	-0.010562	629.569	78.908	1.1915	78.908	78.596	79.788	-7.6294e-06	-0.0055695	NaN	60.347	162	31	7	NaN	NaN	NaN	NaN	0
GPAFTNGLGHGVDLNHIYGETLAR	24	Deamidation (N)	_GPAFTNGLGHGVDLN(de)HIYGETLAR_									0	1	0	0	0	recombinant human PGHS-2, without signal peptide, c-term hexaistidine tag	recombinant human PGHS-2, without signal peptide, c-term hexaistidine tag	recombinant human PGHS-2, without signal peptide, c-term hexaistidine tag	>recombinant human PGHS-2, without signal peptide, c-term hexaistidine tag	MULTI-MATCH	130904_03_Orbi1_SK_CO_G60_T98_COX2_try		3	838.755	2513.24	45693.6	0.62742	0.33943	0.96685	838.755	73.121	0.49391	73.674	73.419	73.913	0.55288	0.0053368	NaN	73.994	46	12	5	NaN	NaN	NaN	NaN	0
GPAFTNGLGHGVDLNHIYGETLARQR	26	Unmodified	_GPAFTNGLGHGVDLNHIYGETLARQR_									0	0	0	0	0	recombinant human PGHS-2, without signal peptide, c-term hexaistidine tag	recombinant human PGHS-2, without signal peptide, c-term hexaistidine tag	recombinant human PGHS-2, without signal peptide, c-term hexaistidine tag	>recombinant human PGHS-2, without signal peptide, c-term hexaistidine tag	MULTI-MSMS	130909_02_Orbi2_SK_CO_G60_T95_Kukk_COX2_try	700.61	4	700.112	2796.42	42186.5	1.2943	-0.97745	0.31682	700.363	47.944	0.29793	47.944	47.801	48.099	3.8147e-06				34	9	5	0	0	0	4.6039e-11	1	13589
GPAFTNGLGHGVDLNHIYGETLARQRK	27	Unmodified	_GPAFTNGLGHGVDLNHIYGETLARQRK_									0	0	0	0	0	recombinant human PGHS-2, without signal peptide, c-term hexaistidine tag	recombinant human PGHS-2, without signal peptide, c-term hexaistidine tag	recombinant human PGHS-2, without signal peptide, c-term hexaistidine tag	>recombinant human PGHS-2, without signal peptide, c-term hexaistidine tag	MULTI-MSMS	130909_02_Orbi2_SK_CO_G60_T95_Kukk_COX2_try	586.11	5	585.91	2924.51	45146.8	0.99122	-0.64768	0.34354	586.111	45.641	0.27114	45.641	45.494	45.765	0				29	8	5	0	0	0	5.9209e-24	1	12736
GVCMSVGFDQYK	12	Oxidation (M)	_GVCM(ox)SVGFDQYK_				GVCM(1)SVGFDQYK				GVCM(55.26)SVGFDQYK	0	0	0	0	1	recombinant human PGHS-2, without signal peptide, c-term hexaistidine tag;recombinant human COX-2/-1, c-term His6	recombinant human PGHS-2, without signal peptide, c-term hexaistidine tag;recombinant human COX-2/-1, c-term His6	recombinant human PGHS-2, without signal peptide, c-term hexaistidine tag	>recombinant human PGHS-2, without signal peptide, c-term hexaistidine tag;>recombinant human COX-2/-1, c-term His6	MULTI-MSMS	130909_02_Orbi2_SK_CO_G60_T95_Kukk_COX2_try	470.88	3	470.877	1409.61	50463.3	-0.3938	-0.6804	-1.0742	470.877	39.897	0.27059	39.897	39.758	40.028	0				21	8	4	0	0	0	0.012173	1	10642
GVCMSVGFDQYK	12	Oxidation (M)	_GVCM(ox)SVGFDQYK_				GVCM(1)SVGFDQYK				GVCM(89.3)SVGFDQYK	0	0	0	0	1	recombinant human PGHS-2, without signal peptide, c-term hexaistidine tag;recombinant human COX-2/-1, c-term His6	recombinant human PGHS-2, without signal peptide, c-term hexaistidine tag;recombinant human COX-2/-1, c-term His6	recombinant human PGHS-2, without signal peptide, c-term hexaistidine tag	>recombinant human PGHS-2, without signal peptide, c-term hexaistidine tag;>recombinant human COX-2/-1, c-term His6	MULTI-MSMS	130909_02_Orbi2_SK_CO_G60_T95_Kukk_COX2_try	705.81	2	705.812	1409.61	40978.3	-0.86596	-2.2943	-3.1602	705.811	39.914	0.71617	39.914	39.656	40.372	0				99	25	7	0	0	0	5.9043e-05	1	10661
GVCMSVGFDQYK	12	Oxidation (M)	_GVCM(ox)SVGFDQYK_				GVCM(1)SVGFDQYK				GVCM(115.33)SVGFDQYK	0	0	0	0	1	recombinant human PGHS-2, without signal peptide, c-term hexaistidine tag;recombinant human COX-2/-1, c-term His6	recombinant human PGHS-2, without signal peptide, c-term hexaistidine tag;recombinant human COX-2/-1, c-term His6	recombinant human PGHS-2, without signal peptide, c-term hexaistidine tag	>recombinant human PGHS-2, without signal peptide, c-term hexaistidine tag;>recombinant human COX-2/-1, c-term His6	MULTI-MSMS	130909_02_Orbi2_SK_CO_G60_T95_Kukk_COX2_try	705.81	2	705.812	1409.61	41703.6	0.071814	-0.50755	-0.43574	705.812	41.523	3.609	41.523	40.372	43.981	3.8147e-06				294	129	4	0	0	0	1.7659e-08	4	11037
GVCMSVGFDQYK	12	Oxidation (M)	_GVCM(ox)SVGFDQYK_				GVCM(1)SVGFDQYK				GVCM(83.14)SVGFDQYK	0	0	0	0	1	recombinant human PGHS-2, without signal peptide, c-term hexaistidine tag;recombinant human COX-2/-1, c-term His6	recombinant human PGHS-2, without signal peptide, c-term hexaistidine tag;recombinant human COX-2/-1, c-term His6	recombinant human PGHS-2, without signal peptide, c-term hexaistidine tag	>recombinant human PGHS-2, without signal peptide, c-term hexaistidine tag;>recombinant human COX-2/-1, c-term His6	MULTI-MSMS	130909_02_Orbi2_SK_CO_G60_T95_Kukk_COX2_try	705.81	2	705.812	1409.61	41732.4	-0.64755	-1.0766	-1.7241	705.811	44.827	1.3614	44.827	43.981	45.342	0				133	45	3	0	0	0	0.00016642	2	12185
GVCMSVGFDQYK	12	Oxidation (M)	_GVCM(ox)SVGFDQYK_				GVCM(1)SVGFDQYK				GVCM(79.49)SVGFDQYK	0	0	0	0	1	recombinant human PGHS-2, without signal peptide, c-term hexaistidine tag;recombinant human COX-2/-1, c-term His6	recombinant human PGHS-2, without signal peptide, c-term hexaistidine tag;recombinant human COX-2/-1, c-term His6	recombinant human PGHS-2, without signal peptide, c-term hexaistidine tag	>recombinant human PGHS-2, without signal peptide, c-term hexaistidine tag;>recombinant human COX-2/-1, c-term His6	MULTI-MSMS	130909_02_Orbi2_SK_CO_G60_T95_Kukk_COX2_try	706.31	2	705.812	1409.61	41579.1	0.47253	-0.23556	0.23697	705.812	45.604	0.60476	45.604	45.342	45.947	3.8147e-06				66	19	4	0	0	0	0.00022993	2	12828
GVCMSVGFDQYK	12	Unmodified	_GVCMSVGFDQYK_									0	0	0	0	0	recombinant human PGHS-2, without signal peptide, c-term hexaistidine tag;recombinant human COX-2/-1, c-term His6	recombinant human PGHS-2, without signal peptide, c-term hexaistidine tag;recombinant human COX-2/-1, c-term His6	recombinant human PGHS-2, without signal peptide, c-term hexaistidine tag	>recombinant human PGHS-2, without signal peptide, c-term hexaistidine tag;>recombinant human COX-2/-1, c-term His6	MULTI-MSMS	130909_02_Orbi2_SK_CO_G60_T95_Kukk_COX2_try	465.54	3	465.545	1393.61	51001.5	0.0046347	-1.2048	-1.2002	465.545	45.988	0.39195	45.988	45.765	46.157	0				26	11	3	0	0	0	3.0248e-06	1	12830
GVCMSVGFDQYK	12	Unmodified	_GVCMSVGFDQYK_									0	0	0	0	0	recombinant human PGHS-2, without signal peptide, c-term hexaistidine tag;recombinant human COX-2/-1, c-term His6	recombinant human PGHS-2, without signal peptide, c-term hexaistidine tag;recombinant human COX-2/-1, c-term His6	recombinant human PGHS-2, without signal peptide, c-term hexaistidine tag	>recombinant human PGHS-2, without signal peptide, c-term hexaistidine tag;>recombinant human COX-2/-1, c-term His6	MULTI-MSMS	130909_02_Orbi2_SK_CO_G60_T95_Kukk_COX2_try	1394.62	1	1394.62	1393.61	29071	-1.1101	-1.0924	-2.2025	1394.62	45.988	0.66212	45.988	45.796	46.458	3.8147e-06				64	21	6	0	0	0	1.5394e-23	1	12848
GVCMSVGFDQYK	12	Unmodified	_GVCMSVGFDQYK_									0	0	0	0	0	recombinant human PGHS-2, without signal peptide, c-term hexaistidine tag;recombinant human COX-2/-1, c-term His6	recombinant human PGHS-2, without signal peptide, c-term hexaistidine tag;recombinant human COX-2/-1, c-term His6	recombinant human PGHS-2, without signal peptide, c-term hexaistidine tag	>recombinant human PGHS-2, without signal peptide, c-term hexaistidine tag;>recombinant human COX-2/-1, c-term His6	MULTI-MSMS	130909_02_Orbi2_SK_CO_G60_T95_Kukk_COX2_try	697.81	2	697.814	1393.61	41271.2	-0.22869	-2.2403	-2.469	697.814	46.007	1.9466	46.007	45.404	47.351	0				251	65	8	0	0	0	5.4401e-06	2	12988
GVCMSVGFDQYK	12	Unmodified	_GVCMSVGFDQYK_									0	0	0	0	0	recombinant human PGHS-2, without signal peptide, c-term hexaistidine tag;recombinant human COX-2/-1, c-term His6	recombinant human PGHS-2, without signal peptide, c-term hexaistidine tag;recombinant human COX-2/-1, c-term His6	recombinant human PGHS-2, without signal peptide, c-term hexaistidine tag	>recombinant human PGHS-2, without signal peptide, c-term hexaistidine tag;>recombinant human COX-2/-1, c-term His6	MULTI-MSMS	130909_02_Orbi2_SK_CO_G60_T95_Kukk_COX2_try	697.82	2	697.814	1393.61	41862.6	1.2047	0.33784	1.5426	697.814	49.659	1.155	49.659	49.183	50.338	3.8147e-06				62	37	2	0	0	0	0.001007	1	14431
GVCMSVGFDQYK	12	Unmodified	_GVCMSVGFDQYK_									0	0	0	0	0	recombinant human PGHS-2, without signal peptide, c-term hexaistidine tag;recombinant human COX-2/-1, c-term His6	recombinant human PGHS-2, without signal peptide, c-term hexaistidine tag;recombinant human COX-2/-1, c-term His6	recombinant human PGHS-2, without signal peptide, c-term hexaistidine tag	>recombinant human PGHS-2, without signal peptide, c-term hexaistidine tag;>recombinant human COX-2/-1, c-term His6	MULTI-MSMS	130909_02_Orbi2_SK_CO_G60_T95_Kukk_COX2_try	697.82	2	697.814	1393.61	42191.3	1.2416	-0.027773	1.2138	697.815	50.924	0.4332	50.924	50.692	51.126	0				34	14	3	0	0	0	0.039377	1	14615
GVCMSVGFDQYK	12	Unmodified	_GVCMSVGFDQYK_									0	0	0	0	0	recombinant human PGHS-2, without signal peptide, c-term hexaistidine tag;recombinant human COX-2/-1, c-term His6	recombinant human PGHS-2, without signal peptide, c-term hexaistidine tag;recombinant human COX-2/-1, c-term His6	recombinant human PGHS-2, without signal peptide, c-term hexaistidine tag	>recombinant human PGHS-2, without signal peptide, c-term hexaistidine tag;>recombinant human COX-2/-1, c-term His6	MULTI-MSMS	130909_02_Orbi2_SK_CO_G60_T95_Kukk_COX2_try	697.82	2	697.814	1393.61	41381.2	1.0946	1.4232	2.5177	697.815	52.585	0.81099	52.585	52.254	53.065	0				38	26	2	0	0	0	0.00088524	1	15224
GVCMSVGFDQYK	12	Unmodified	_GVCMSVGFDQYK_									0	0	0	0	0	recombinant human PGHS-2, without signal peptide, c-term hexaistidine tag;recombinant human COX-2/-1, c-term His6	recombinant human PGHS-2, without signal peptide, c-term hexaistidine tag;recombinant human COX-2/-1, c-term His6	recombinant human PGHS-2, without signal peptide, c-term hexaistidine tag	>recombinant human PGHS-2, without signal peptide, c-term hexaistidine tag;>recombinant human COX-2/-1, c-term His6	MULTI-MSMS	130909_02_Orbi2_SK_CO_G60_T95_Kukk_COX2_try	697.82	2	697.814	1393.61	42473.2	0.91458	0.21923	1.1338	697.815	53.651	1.1706	53.651	53.185	54.356	0				59	37	2	0	0	0	0.030173	1	15543
GVCMSVGFDQYK	12	Unmodified	_GVCMSVGFDQYK_									0	0	0	0	0	recombinant human PGHS-2, without signal peptide, c-term hexaistidine tag;recombinant human COX-2/-1, c-term His6	recombinant human PGHS-2, without signal peptide, c-term hexaistidine tag;recombinant human COX-2/-1, c-term His6	recombinant human PGHS-2, without signal peptide, c-term hexaistidine tag	>recombinant human PGHS-2, without signal peptide, c-term hexaistidine tag;>recombinant human COX-2/-1, c-term His6	MULTI-MSMS	130909_02_Orbi2_SK_CO_G60_T95_Kukk_COX2_try	697.82	2	697.814	1393.61	42957.4	1.2275	0.63585	1.8633	697.815	56.524	0.71787	56.524	56.168	56.886	0				36	23	2	0	0	0	0.0011834	1	16593
GVCMSVGFDQYK	12	Unmodified	_GVCMSVGFDQYK_									0	0	0	0	0	recombinant human PGHS-2, without signal peptide, c-term hexaistidine tag;recombinant human COX-2/-1, c-term His6	recombinant human PGHS-2, without signal peptide, c-term hexaistidine tag;recombinant human COX-2/-1, c-term His6	recombinant human PGHS-2, without signal peptide, c-term hexaistidine tag	>recombinant human PGHS-2, without signal peptide, c-term hexaistidine tag;>recombinant human COX-2/-1, c-term His6	MULTI-MSMS	130909_02_Orbi2_SK_CO_G60_T95_Kukk_COX2_try	697.82	2	697.814	1393.61	43454.7	1.1315	0.45255	1.5841	698.316	60.87	0.61546	60.87	60.542	61.157	0				33	19	2	0	0	0	0.030173	1	18221
GVCMSVGFDQYK	12	Unmodified	_GVCMSVGFDQYK_									0	0	0	0	0	recombinant human PGHS-2, without signal peptide, c-term hexaistidine tag;recombinant human COX-2/-1, c-term His6	recombinant human PGHS-2, without signal peptide, c-term hexaistidine tag;recombinant human COX-2/-1, c-term His6	recombinant human PGHS-2, without signal peptide, c-term hexaistidine tag	>recombinant human PGHS-2, without signal peptide, c-term hexaistidine tag;>recombinant human COX-2/-1, c-term His6	MULTI-MSMS	130909_02_Orbi2_SK_CO_G60_T95_Kukk_COX2_try	697.82	2	697.814	1393.61	42984.7	0.71375	0.73691	1.4507	697.815	61.565	0.59374	61.565	61.218	61.812	0				26	18	2	0	0	0	0.034834	1	18420
GVCMSVGFDQYK	12	Unmodified	_GVCMSVGFDQYK_									0	0	0	0	0	recombinant human PGHS-2, without signal peptide, c-term hexaistidine tag;recombinant human COX-2/-1, c-term His6	recombinant human PGHS-2, without signal peptide, c-term hexaistidine tag;recombinant human COX-2/-1, c-term His6	recombinant human PGHS-2, without signal peptide, c-term hexaistidine tag	>recombinant human PGHS-2, without signal peptide, c-term hexaistidine tag;>recombinant human COX-2/-1, c-term His6	MULTI-MSMS	130909_02_Orbi2_SK_CO_G60_T95_Kukk_COX2_try	697.82	2	697.814	1393.61	43279.5	0.2376	0.2903	0.5279	697.815	73.951	1.9263	73.951	72.756	74.682	0				135	62	3	0	0	0	0.030173	2	22767
GVCMSVGFDQYK	12	Unmodified	_GVCMSVGFDQYK_									0	0	0	0	0	recombinant human PGHS-2, without signal peptide, c-term hexaistidine tag;recombinant human COX-2/-1, c-term His6	recombinant human PGHS-2, without signal peptide, c-term hexaistidine tag;recombinant human COX-2/-1, c-term His6	recombinant human PGHS-2, without signal peptide, c-term hexaistidine tag	>recombinant human PGHS-2, without signal peptide, c-term hexaistidine tag;>recombinant human COX-2/-1, c-term His6	MULTI-MSMS	130909_02_Orbi2_SK_CO_G60_T95_Kukk_COX2_try	697.82	2	697.814	1393.61	42892.9	-0.6791	0.22821	-0.45089	697.814	75.379	1.8145	75.379	74.651	76.466	0				102	57	2	0	0	0	0.00088524	3	23329
GVCMSVGFDQYK	12	Unmodified	_GVCMSVGFDQYK_									0	0	0	0	0	recombinant human PGHS-2, without signal peptide, c-term hexaistidine tag;recombinant human COX-2/-1, c-term His6	recombinant human PGHS-2, without signal peptide, c-term hexaistidine tag;recombinant human COX-2/-1, c-term His6	recombinant human PGHS-2, without signal peptide, c-term hexaistidine tag	>recombinant human PGHS-2, without signal peptide, c-term hexaistidine tag;>recombinant human COX-2/-1, c-term His6	MSMS	130909_02_Orbi2_SK_CO_G60_T95_Kukk_COX2_try	697.81	2	697.814	1393.61	NaN	NaN	NaN	NaN	NaN	62.719	1	62.719	62.219	63.219	3.8147e-06							0	0	0	0.021099	1	18855
GVCMSVGFDQYK	12	Unmodified	_GVCMSVGFDQYK_									0	0	0	0	0	recombinant human PGHS-2, without signal peptide, c-term hexaistidine tag;recombinant human COX-2/-1, c-term His6	recombinant human PGHS-2, without signal peptide, c-term hexaistidine tag;recombinant human COX-2/-1, c-term His6	recombinant human PGHS-2, without signal peptide, c-term hexaistidine tag	>recombinant human PGHS-2, without signal peptide, c-term hexaistidine tag;>recombinant human COX-2/-1, c-term His6	MSMS	130909_02_Orbi2_SK_CO_G60_T95_Kukk_COX2_try	697.82	2	697.814	1393.61	NaN	NaN	NaN	NaN	NaN	64.814	1	64.814	64.314	65.314	0							0	0	0	0.004616	1	19597
GVCMSVGFDQYK	12	Unmodified	_GVCMSVGFDQYK_									0	0	0	0	0	recombinant human PGHS-2, without signal peptide, c-term hexaistidine tag;recombinant human COX-2/-1, c-term His6	recombinant human PGHS-2, without signal peptide, c-term hexaistidine tag;recombinant human COX-2/-1, c-term His6	recombinant human PGHS-2, without signal peptide, c-term hexaistidine tag	>recombinant human PGHS-2, without signal peptide, c-term hexaistidine tag;>recombinant human COX-2/-1, c-term His6	MSMS	130909_02_Orbi2_SK_CO_G60_T95_Kukk_COX2_try	697.82	2	697.814	1393.61	NaN	NaN	NaN	NaN	NaN	72.822	1	72.822	72.322	73.322	-7.6294e-06							0	0	0	0.021099	1	22385
GVCMSVGFDQYK	12	Unmodified	_GVCMSVGFDQYK_									0	0	0	0	0	recombinant human PGHS-2, without signal peptide, c-term hexaistidine tag;recombinant human COX-2/-1, c-term His6	recombinant human PGHS-2, without signal peptide, c-term hexaistidine tag;recombinant human COX-2/-1, c-term His6	recombinant human PGHS-2, without signal peptide, c-term hexaistidine tag	>recombinant human PGHS-2, without signal peptide, c-term hexaistidine tag;>recombinant human COX-2/-1, c-term His6	MULTI-SECPEP	130909_02_Orbi2_SK_CO_G60_T95_Kukk_COX2_try	698.38	2	697.814	1393.61	43188.6	1.5603	0.80822	2.3685	697.816	60.382	0.50057	60.382	60.135	60.635	3.8147e-06				26	15	3	0	0	0	0.04642	1	18068
GVCMSVGFDQYK	12	Oxidation (M)	_GVCM(ox)SVGFDQYK_				GVCM(1)SVGFDQYK				GVCM(70.09)SVGFDQYK	0	0	0	0	1	recombinant human PGHS-2, without signal peptide, c-term hexaistidine tag;recombinant human COX-2/-1, c-term His6	recombinant human PGHS-2, without signal peptide, c-term hexaistidine tag	recombinant human PGHS-2, without signal peptide, c-term hexaistidine tag	>recombinant human PGHS-2, without signal peptide, c-term hexaistidine tag;>recombinant human COX-2/-1, c-term His6	MULTI-MSMS	130904_02_Orbi1_SK_CO_G60_T98_COX2_try	705.81	2	705.812	1409.61	49543.7	-0.16009	-1.2087	-1.3688	705.811	66.995	0.95502	66.995	66.543	67.498	7.6294e-06				65	26	4	0	0	0	0.023637	1	8730
GVCMSVGFDQYK	12	Oxidation (M)	_GVCM(ox)SVGFDQYK_				GVCM(1)SVGFDQYK				GVCM(75.09)SVGFDQYK	0	0	0	0	1	recombinant human PGHS-2, without signal peptide, c-term hexaistidine tag;recombinant human COX-2/-1, c-term His6	recombinant human PGHS-2, without signal peptide, c-term hexaistidine tag	recombinant human PGHS-2, without signal peptide, c-term hexaistidine tag	>recombinant human PGHS-2, without signal peptide, c-term hexaistidine tag;>recombinant human COX-2/-1, c-term His6	MULTI-MSMS	130904_03_Orbi1_SK_CO_G60_T98_COX2_try	705.81	2	705.812	1409.61	49372.6	0.12857	-2.1363	-2.0077	705.81	65.567	1.3459	66.32	65.452	66.798	0.75336				95	35	4	0	0	0	0.017767	2	8199
GVCMSVGFDQYK	12	Oxidation (M)	_GVCM(ox)SVGFDQYK_				GVCM(1)SVGFDQYK				GVCM(112.84)SVGFDQYK	0	0	0	0	1	recombinant human PGHS-2, without signal peptide, c-term hexaistidine tag;recombinant human COX-2/-1, c-term His6	recombinant human PGHS-2, without signal peptide, c-term hexaistidine tag	recombinant human PGHS-2, without signal peptide, c-term hexaistidine tag	>recombinant human PGHS-2, without signal peptide, c-term hexaistidine tag;>recombinant human COX-2/-1, c-term His6	MSMS	130904_03_Orbi1_SK_CO_G60_T98_COX2_try	705.81	2	705.812	1409.61	NaN	NaN	NaN	NaN	NaN	60.873	1	61.727	61.227	62.227	0.8536							0	0	0	1.05e-07	1	7482
GVCMSVGFDQYK	12	Oxidation (M)	_GVCM(ox)SVGFDQYK_				GVCM(1)SVGFDQYK				GVCM(103.43)SVGFDQYK	0	0	0	0	1	recombinant human PGHS-2, without signal peptide, c-term hexaistidine tag;recombinant human COX-2/-1, c-term His6	recombinant human PGHS-2, without signal peptide, c-term hexaistidine tag	recombinant human PGHS-2, without signal peptide, c-term hexaistidine tag	>recombinant human PGHS-2, without signal peptide, c-term hexaistidine tag;>recombinant human COX-2/-1, c-term His6	MSMS	130904_03_Orbi1_SK_CO_G60_T98_COX2_try	705.81	2	705.812	1409.61	NaN	NaN	NaN	NaN	NaN	61.32	1	62.174	61.674	62.674	0.8536							0	0	0	1.6702e-05	1	7555
GVCMSVGFDQYK	12	Oxidation (M)	_GVCM(ox)SVGFDQYK_				GVCM(1)SVGFDQYK				GVCM(105.25)SVGFDQYK	0	0	0	0	1	recombinant human PGHS-2, without signal peptide, c-term hexaistidine tag;recombinant human COX-2/-1, c-term His6	recombinant human PGHS-2, without signal peptide, c-term hexaistidine tag	recombinant human PGHS-2, without signal peptide, c-term hexaistidine tag	>recombinant human PGHS-2, without signal peptide, c-term hexaistidine tag;>recombinant human COX-2/-1, c-term His6	MSMS	130904_03_Orbi1_SK_CO_G60_T98_COX2_try	705.81	2	705.812	1409.61	NaN	NaN	NaN	NaN	NaN	61.431	1	62.285	61.785	62.785	0.8536							0	0	0	1.3282e-05	1	7572
GVCMSVGFDQYK	12	Oxidation (M)	_GVCM(ox)SVGFDQYK_				GVCM(1)SVGFDQYK				GVCM(119.39)SVGFDQYK	0	0	0	0	1	recombinant human PGHS-2, without signal peptide, c-term hexaistidine tag;recombinant human COX-2/-1, c-term His6	recombinant human PGHS-2, without signal peptide, c-term hexaistidine tag	recombinant human PGHS-2, without signal peptide, c-term hexaistidine tag	>recombinant human PGHS-2, without signal peptide, c-term hexaistidine tag;>recombinant human COX-2/-1, c-term His6	MSMS	130904_03_Orbi1_SK_CO_G60_T98_COX2_try	705.81	2	705.812	1409.61	NaN	NaN	NaN	NaN	NaN	61.932	1	62.685	62.185	63.185	0.75336							0	0	0	3.9246e-08	1	7651
GVCMSVGFDQYK	12	Oxidation (M)	_GVCM(ox)SVGFDQYK_				GVCM(1)SVGFDQYK				GVCM(77.18)SVGFDQYK	0	0	0	0	1	recombinant human PGHS-2, without signal peptide, c-term hexaistidine tag;recombinant human COX-2/-1, c-term His6	recombinant human PGHS-2, without signal peptide, c-term hexaistidine tag	recombinant human PGHS-2, without signal peptide, c-term hexaistidine tag	>recombinant human PGHS-2, without signal peptide, c-term hexaistidine tag;>recombinant human COX-2/-1, c-term His6	MSMS	130904_03_Orbi1_SK_CO_G60_T98_COX2_try	705.81	2	705.812	1409.61	NaN	NaN	NaN	NaN	NaN	62.906	1	63.659	63.159	64.159	0.75336							0	0	0	0.010109	1	7807
GVCMSVGFDQYK	12	Unmodified	_GVCMSVGFDQYK_									0	0	0	0	0	recombinant human PGHS-2, without signal peptide, c-term hexaistidine tag;recombinant human COX-2/-1, c-term His6	recombinant human PGHS-2, without signal peptide, c-term hexaistidine tag	recombinant human PGHS-2, without signal peptide, c-term hexaistidine tag	>recombinant human PGHS-2, without signal peptide, c-term hexaistidine tag;>recombinant human COX-2/-1, c-term His6	MULTI-MSMS	130904_02_Orbi1_SK_CO_G60_T98_COX2_try	465.54	3	465.545	1393.61	62035	-0.24945	0.15513	-0.094315	465.545	67.372	0.67323	67.372	67.047	67.721	0				45	18	3	0	0	0	0.00020556	1	8716
GVCMSVGFDQYK	12	Unmodified	_GVCMSVGFDQYK_									0	0	0	0	0	recombinant human PGHS-2, without signal peptide, c-term hexaistidine tag;recombinant human COX-2/-1, c-term His6	recombinant human PGHS-2, without signal peptide, c-term hexaistidine tag	recombinant human PGHS-2, without signal peptide, c-term hexaistidine tag	>recombinant human PGHS-2, without signal peptide, c-term hexaistidine tag;>recombinant human COX-2/-1, c-term His6	MULTI-MSMS	130904_02_Orbi1_SK_CO_G60_T98_COX2_try	697.81	2	697.814	1393.61	49722.8	-0.17875	-1.0468	-1.2255	697.815	67.583	5.7075	67.583	66.543	72.251	0				357	146	6	0	0	0	7.1881e-05	4	9444
GVCMSVGFDQYK	12	Unmodified	_GVCMSVGFDQYK_									0	0	0	0	0	recombinant human PGHS-2, without signal peptide, c-term hexaistidine tag;recombinant human COX-2/-1, c-term His6	recombinant human PGHS-2, without signal peptide, c-term hexaistidine tag	recombinant human PGHS-2, without signal peptide, c-term hexaistidine tag	>recombinant human PGHS-2, without signal peptide, c-term hexaistidine tag;>recombinant human COX-2/-1, c-term His6	MULTI-MSMS	130904_02_Orbi1_SK_CO_G60_T98_COX2_try	697.82	2	697.814	1393.61	49686.1	0.76783	0.27321	1.041	697.814	88.621	2.5215	88.621	87.328	89.85	-7.6294e-06				133	65	3	0	0	0	0.0027675	2	12182
GVCMSVGFDQYK	12	Unmodified	_GVCMSVGFDQYK_									0	0	0	0	0	recombinant human PGHS-2, without signal peptide, c-term hexaistidine tag;recombinant human COX-2/-1, c-term His6	recombinant human PGHS-2, without signal peptide, c-term hexaistidine tag	recombinant human PGHS-2, without signal peptide, c-term hexaistidine tag	>recombinant human PGHS-2, without signal peptide, c-term hexaistidine tag;>recombinant human COX-2/-1, c-term His6	MULTI-MSMS	130904_02_Orbi1_SK_CO_G60_T98_COX2_try	697.82	2	697.814	1393.61	50454.9	0.58729	0.74208	1.3294	697.815	91.94	4.413	91.94	89.85	94.263	0				153	111	2	0	0	0	0.0033966	2	12551
GVCMSVGFDQYK	12	Unmodified	_GVCMSVGFDQYK_									0	0	0	0	0	recombinant human PGHS-2, without signal peptide, c-term hexaistidine tag;recombinant human COX-2/-1, c-term His6	recombinant human PGHS-2, without signal peptide, c-term hexaistidine tag	recombinant human PGHS-2, without signal peptide, c-term hexaistidine tag	>recombinant human PGHS-2, without signal peptide, c-term hexaistidine tag;>recombinant human COX-2/-1, c-term His6	MULTI-MSMS	130904_02_Orbi1_SK_CO_G60_T98_COX2_try	697.81	2	697.814	1393.61	51247.8	0.43777	0.32133	0.7591	697.815	107.6	1.9677	107.6	106.67	108.64	7.6294e-06				88	39	3	0	0	0	3.9065e-08	1	15047
GVCMSVGFDQYK	12	Unmodified	_GVCMSVGFDQYK_									0	0	0	0	0	recombinant human PGHS-2, without signal peptide, c-term hexaistidine tag;recombinant human COX-2/-1, c-term His6	recombinant human PGHS-2, without signal peptide, c-term hexaistidine tag	recombinant human PGHS-2, without signal peptide, c-term hexaistidine tag	>recombinant human PGHS-2, without signal peptide, c-term hexaistidine tag;>recombinant human COX-2/-1, c-term His6	MULTI-MSMS	130904_02_Orbi1_SK_CO_G60_T98_COX2_try	697.81	2	697.814	1393.61	51234.4	0.60269	0.33428	0.93697	697.815	114.5	3.2792	114.5	112.78	116.06	0				130	77	2	0	0	0	2.6196e-10	6	15999
GVCMSVGFDQYK	12	Unmodified	_GVCMSVGFDQYK_									0	0	0	0	0	recombinant human PGHS-2, without signal peptide, c-term hexaistidine tag;recombinant human COX-2/-1, c-term His6	recombinant human PGHS-2, without signal peptide, c-term hexaistidine tag	recombinant human PGHS-2, without signal peptide, c-term hexaistidine tag	>recombinant human PGHS-2, without signal peptide, c-term hexaistidine tag;>recombinant human COX-2/-1, c-term His6	MULTI-MSMS	130904_02_Orbi1_SK_CO_G60_T98_COX2_try	697.81	2	697.814	1393.61	51221.1	0.67013	0.37719	1.0473	697.815	117.33	4.0381	117.33	115.93	119.97	0				158	93	3	0	0	0	3.9065e-08	6	16569
GVCMSVGFDQYK	12	Unmodified	_GVCMSVGFDQYK_									0	0	0	0	0	recombinant human PGHS-2, without signal peptide, c-term hexaistidine tag;recombinant human COX-2/-1, c-term His6	recombinant human PGHS-2, without signal peptide, c-term hexaistidine tag	recombinant human PGHS-2, without signal peptide, c-term hexaistidine tag	>recombinant human PGHS-2, without signal peptide, c-term hexaistidine tag;>recombinant human COX-2/-1, c-term His6	MSMS	130904_02_Orbi1_SK_CO_G60_T98_COX2_try	697.82	2	697.814	1393.61	NaN	NaN	NaN	NaN	NaN	72.36	1	72.36	71.86	72.86	0							0	0	0	0.0052081	1	9556
GVCMSVGFDQYK	12	Unmodified	_GVCMSVGFDQYK_									0	0	0	0	0	recombinant human PGHS-2, without signal peptide, c-term hexaistidine tag;recombinant human COX-2/-1, c-term His6	recombinant human PGHS-2, without signal peptide, c-term hexaistidine tag	recombinant human PGHS-2, without signal peptide, c-term hexaistidine tag	>recombinant human PGHS-2, without signal peptide, c-term hexaistidine tag;>recombinant human COX-2/-1, c-term His6	MSMS	130904_02_Orbi1_SK_CO_G60_T98_COX2_try	697.81	2	697.814	1393.61	NaN	NaN	NaN	NaN	NaN	72.671	1	72.671	72.171	73.171	0							0	0	0	0.013706	1	9604
GVCMSVGFDQYK	12	Unmodified	_GVCMSVGFDQYK_									0	0	0	0	0	recombinant human PGHS-2, without signal peptide, c-term hexaistidine tag;recombinant human COX-2/-1, c-term His6	recombinant human PGHS-2, without signal peptide, c-term hexaistidine tag	recombinant human PGHS-2, without signal peptide, c-term hexaistidine tag	>recombinant human PGHS-2, without signal peptide, c-term hexaistidine tag;>recombinant human COX-2/-1, c-term His6	MSMS	130904_02_Orbi1_SK_CO_G60_T98_COX2_try	697.81	2	697.814	1393.61	NaN	NaN	NaN	NaN	NaN	73.364	1	73.364	72.864	73.864	0							0	0	0	5.6728e-12	1	9718
GVCMSVGFDQYK	12	Unmodified	_GVCMSVGFDQYK_									0	0	0	0	0	recombinant human PGHS-2, without signal peptide, c-term hexaistidine tag;recombinant human COX-2/-1, c-term His6	recombinant human PGHS-2, without signal peptide, c-term hexaistidine tag	recombinant human PGHS-2, without signal peptide, c-term hexaistidine tag	>recombinant human PGHS-2, without signal peptide, c-term hexaistidine tag;>recombinant human COX-2/-1, c-term His6	MSMS	130904_02_Orbi1_SK_CO_G60_T98_COX2_try	697.81	2	697.814	1393.61	NaN	NaN	NaN	NaN	NaN	73.515	1	73.515	73.015	74.015	7.6294e-06							0	0	0	1.6038e-05	1	9744
[truncated: 393 more rows]
[truncated: 17 more columns]
